# Supplementary material for: The stoneflies (Plecoptera) of Arkansas: a checklist compiled from museum specimen data
Source: Biodivers Data J. 2025 Feb 26;13:e145637. doi: 10.3897/BDJ.13.e145637 (PMC11976157; doi:10.3897/BDJ.13.e145637)
Supplement: Supplementary material 1 — Arkansas Plecoptera V1 [file bdj-13-e145637-s001.tsv]

datasetName	basisOfRecord	occurrenceID	catalogNumber	individualCount	preparations	lifeStage	sex	country	countryCode	stateProvince	county	eventDate	fieldNumber	minimumElevationInMeters	samplingProtocol	habitat	verbatimElevation	verbatimEventDate	verbatimLocality	verbatimLabel	waterBody	TW:DataAttribute:CollectionObject:waterBody	publicLands	recordedBy	recordedByID	identifiedBy	identifiedByID	dateIdentified	nomenclaturalCode	kingdom	phylum	class	order	higherClassification	superfamily	family	subfamily	genus	specificEpithet	scientificName	scientificNameAuthorship	taxonRank	identificationQualifier	typeStatus	institutionCode	institutionID	verbatimCoordinates	verbatimLatitude	verbatimLongitude
INHS_data	PreservedSpecimen	a186988c-33ed-48d5-aef1-05e33d595b05	INHS Insect Collection 795286	2	Vial	immature		United States	US	Arkansas	Sharp	1984-01-05				stream		5-I-84	3 mi E Evening Shade at Hwy 56	#26 5-I-84 Allocapnia sp., 2N, 8 Ex., det. L.V. Hart 2024| Fs from A. mohri, rickeri, mystica, + exuvia	Whaley Creek	Whaley Creek		Barry C. Poulton	https://orcid.org/0000-0002-7219-4911	Lily V. Hart	https://orcid.org/0000-0002-2906-1849	2024	ICZN	Animalia	Arthropoda	Insecta	Plecoptera	Animalia | Arthropoda | Insecta | Plecoptera | Arctoperlaria | Nemouroidea | Capniidae	Nemouroidea	Capniidae		Allocapnia		Allocapnia Claassen, 1928	Claassen, 1928	genus			INHS	http://grbio.org/institution/illinois-natural-history-survey	N36.06268º W91.55399º	N36.06268º	W91.55399º
INHS_data	PreservedSpecimen	80dcfc89-7f29-4ac0-8374-4df870a8803c	INHS Insect Collection 795286	8	Vial	exuvia		United States	US	Arkansas	Sharp	1984-01-05				stream		5-I-84	3 mi E Evening Shade at Hwy 56	#26 5-I-84 Allocapnia sp., 2N, 8 Ex., det. L.V. Hart 2024| Fs from A. mohri, rickeri, mystica, + exuvia Photographed by: Felipe Soto-Adames Date: 12/15/2015 Notes: K.W. Stewart Collection	Whaley Creek	Whaley Creek		Barry C. Poulton	https://orcid.org/0000-0002-7219-4911	Lily V. Hart	https://orcid.org/0000-0002-2906-1849	2024	ICZN	Animalia	Arthropoda	Insecta	Plecoptera	Animalia | Arthropoda | Insecta | Plecoptera | Arctoperlaria | Nemouroidea | Capniidae	Nemouroidea	Capniidae		Allocapnia		Allocapnia Claassen, 1928	Claassen, 1928	genus			INHS	http://grbio.org/institution/illinois-natural-history-survey	N36.06268º W91.55399º	N36.06268º	W91.55399º
INHS_data	PreservedSpecimen	b8050a07-33a5-4663-8959-a734e1f14a3e	INHS Insect Collection 795254	10	Vial	adult	Female	United States	US	Arkansas	Fulton	1984-01-05				stream		5-I-84	3 mi E Salem at Hwy 62	#28 5-I-84 #28 A. mohri + A. mystica Fs Photographed by: Felipe Soto-Adames Date: 12/15/2015 Notes: K. W. Stewart Collection	Wolf Creek [Mill Creek]	Wolf Creek [Mill Creek]		Barry C. Poulton	https://orcid.org/0000-0002-7219-4911				ICZN	Animalia	Arthropoda	Insecta	Plecoptera	Animalia | Arthropoda | Insecta | Plecoptera | Arctoperlaria | Nemouroidea | Capniidae	Nemouroidea	Capniidae		Allocapnia		Allocapnia Claassen, 1928	Claassen, 1928	genus			INHS	http://grbio.org/institution/illinois-natural-history-survey	N36.35065º W91.77647º	N36.35065º	W91.77647º
INHS_data	PreservedSpecimen	657749a9-8b45-45d8-90c1-2302d5159ba4	INHS Insect Collection 795120	30	Vial	immature		United States	US	Arkansas	Boone	1984-01-07				stream		7-I-84	1 mi E Alpena at Hwy 62	#42 7-I-84 Allocapnia sp., 8 Ex., 30N, det. L.V. Hart 2024| A. granulata & A. mohri ♂s Photographed by: Felipe Soto-Adames Date: 12/15/2015 Notes: K.W. Stewart Collection	Long Creek	Long Creek		Barry C. Poulton	https://orcid.org/0000-0002-7219-4911	Lily V. Hart	https://orcid.org/0000-0002-2906-1849	2024	ICZN	Animalia	Arthropoda	Insecta	Plecoptera	Animalia | Arthropoda | Insecta | Plecoptera | Arctoperlaria | Nemouroidea | Capniidae	Nemouroidea	Capniidae		Allocapnia		Allocapnia Claassen, 1928	Claassen, 1928	genus			INHS	http://grbio.org/institution/illinois-natural-history-survey	N36.29203º W93.28197º	N36.29203º	W93.28197º
INHS_data	PreservedSpecimen	8eb6f710-48b3-4e5a-ae78-a3ba5a8e2dcf	INHS Insect Collection 795120	8	Vial	exuvia		United States	US	Arkansas	Boone	1984-01-07				stream		7-I-84	1 mi E Alpena at Hwy 62	#42 7-I-84 Allocapnia sp., 8 Ex., 30N, det. L.V. Hart 2024| A. granulata & A. mohri ♂s Photographed by: Felipe Soto-Adames Date: 12/15/2015 Notes: K.W. Stewart Collection	Long Creek			Barry C. Poulton	https://orcid.org/0000-0002-7219-4911	Lily V. Hart	https://orcid.org/0000-0002-2906-1849	2024	ICZN	Animalia	Arthropoda	Insecta	Plecoptera	Animalia | Arthropoda | Insecta | Plecoptera | Arctoperlaria | Nemouroidea | Capniidae	Nemouroidea	Capniidae		Allocapnia		Allocapnia Claassen, 1928	Claassen, 1928	genus			INHS	http://grbio.org/institution/illinois-natural-history-survey	N36.29203º W93.28197º	N36.29203º	W93.28197º
INHS_data	PreservedSpecimen	9b799c74-9e19-4669-95e7-97aaa13e3e96	INHS Plecoptera 12038	1	Vial	adult	Female	United States	US	Arkansas	Newton	1963-03-08				stream		March 8, 1963	ARK., Newton Co.; Smith Creek, Hwy. 21; March 8, 1963; O. Hite & M. Wall	ARK., Newton Co.; Smith Creek, Hwy. 21; March 8, 1963; O. Hite & M. Wall Allocapnia sp., [W.E. Ricker]	Smith Creek	Smith Creek		Otis A. Hite | M. Wall		W. E. Ricker			ICZN	Animalia	Arthropoda	Insecta	Plecoptera	Animalia | Arthropoda | Insecta | Plecoptera | Arctoperlaria | Nemouroidea | Capniidae	Nemouroidea	Capniidae		Allocapnia		Allocapnia Claassen, 1928	Claassen, 1928	genus			INHS	http://grbio.org/institution/illinois-natural-history-survey	N35.9477º W93.3984º	N35.9477º	W93.3984º
INHS_data	PreservedSpecimen	ca823d7d-2658-4dbd-8cf3-2cb88020a1e4	INHS Plecoptera 12050	1	Vial	adult	Female	United States	US	Arkansas	Benton	1958-03-09				stream		Mar. 9, 1958	Avoca	Avoca, Ark.; Mar. 9, 1958; Sugar Cr., 35°F.; R. Hesselschwerdt Allocapnia sp., [W.E. Ricker]	Sugar Creek	Sugar Creek		R.E. Hesselschwerdt		W. E. Ricker			ICZN	Animalia	Arthropoda	Insecta	Plecoptera	Animalia | Arthropoda | Insecta | Plecoptera | Arctoperlaria | Nemouroidea | Capniidae	Nemouroidea	Capniidae		Allocapnia		Allocapnia Claassen, 1928	Claassen, 1928	genus			INHS	http://grbio.org/institution/illinois-natural-history-survey	N36.402º W94.071º	N36.402º	W94.071º
INHS_data	PreservedSpecimen	e7049b76-65d3-4832-9663-efec34febb7e	INHS Plecoptera 12002	2	Vial	adult	Female	United States	US	Arkansas	Benton	1963-02-28				river		Feb. 28, 1963	White River; Benton Co., Ark.; NW 1/4 Sec 19; T20N; R27W; O.A. Hite & L.R. Aggus; II-28-1963	Benton Co., Ark.; White River; NW 1/4 Sec 19, T20N, R27W; Feb. 28, 1963; O. Hite & L. Aggus Allocapnia, [W.E Ricker]	White River	White River		Otis A. Hite | L. R. Aggus		W. E. Ricker			ICZN	Animalia	Arthropoda	Insecta	Plecoptera	Animalia | Arthropoda | Insecta | Plecoptera | Arctoperlaria | Nemouroidea | Capniidae	Nemouroidea	Capniidae		Allocapnia		Allocapnia Claassen, 1928	Claassen, 1928	genus			INHS	http://grbio.org/institution/illinois-natural-history-survey	N36.3895º W93.898º	N36.3895º	W93.898º
INHS_data	PreservedSpecimen	f3bf82ec-48a5-43ee-8c2f-55b0f65f0e78	INHS Plecoptera 12055	1	Vial	adult	Female	United States	US	Arkansas	Boone	1962-03-08				stream		3-8-62		Crooked Crk.; Boone Co., Ark.; 3-8-62 Allocapnia sp., [W.E. Ricker]	Crooked Creek	Crooked Creek				W. E. Ricker			ICZN	Animalia	Arthropoda	Insecta	Plecoptera	Animalia | Arthropoda | Insecta | Plecoptera | Arctoperlaria | Nemouroidea | Capniidae	Nemouroidea	Capniidae		Allocapnia		Allocapnia Claassen, 1928	Claassen, 1928	genus			INHS	http://grbio.org/institution/illinois-natural-history-survey	N36.235º W92.896º	N36.235º	W92.896º
INHS_data	PreservedSpecimen	618716b3-e61d-429f-8afc-2fcf034f8a26	INHS Plecoptera 12022	1	Vial	adult	Female	United States	US	Arkansas	Washington	1961-02-14				stream		Feb. 14, 1961	east of Goshen	E of Goshen, Ark.; Washington Co.; Brush Creek; Feb. 14, 1961; Ross & Ross Allocapnia sp., [W.E. Ricker]	Brush Creek	Brush Creek		Herbert Holdsworth Ross | Jean Alexander Ross		W. E. Ricker			ICZN	Animalia	Arthropoda	Insecta	Plecoptera	Animalia | Arthropoda | Insecta | Plecoptera | Arctoperlaria | Nemouroidea | Capniidae	Nemouroidea	Capniidae		Allocapnia		Allocapnia Claassen, 1928	Claassen, 1928	genus			INHS	http://grbio.org/institution/illinois-natural-history-survey	N36.1021º W93.986º	N36.1021º	W93.986º
INHS_data	PreservedSpecimen	3ce6afca-04fe-4066-bb1c-bb42d7bbe29f	INHS Insect Collection 795344	1	Vial	adult	Female	United States	US	Arkansas	Benton	1976-02-06				river		6 Feb. 1976	6 mi E Siloam Springs	Field 14, USA, Ark., Benton Co., 5 mi. E Siloam Springs, 6 Feb. 1976, Illinois R., C. McCraw & Kittle, unid. Allocapnia [female symbol] very different subg. plate-female | Photographed by: Felipe Soto-Adames Date: 12/16/2015 Notes: K.W. Stewart Collection	Illinois River	Illinois River		C. J. McCraw | Paul Kittle					ICZN	Animalia	Arthropoda	Insecta	Plecoptera	Animalia | Arthropoda | Insecta | Plecoptera | Arctoperlaria | Nemouroidea | Capniidae	Nemouroidea	Capniidae		Allocapnia		Allocapnia Claassen, 1928	Claassen, 1928	genus			INHS	http://grbio.org/institution/illinois-natural-history-survey	N36.17389º W94.44981º	N36.17389º	W94.44981º
INHS_data	PreservedSpecimen	e62eaeaf-f0ad-4033-b0a5-6ffbd3fddda9	INHS Insect Collection 1535719	23	Vial	adult	Female	United States	US	Arkansas	Saline	1994-02-25	HWR-94-25			river		25 Feb. 1994	AR: Saline Co.: North Fork of Saline River at St. Hwy 5, W. of Benton	HWR94-25. N. F. Saline, S.W. Benton at Hwy 5 Allocapnia sp., 23F, det. L.V. Hart 2024	North Fork Saline River			Henry W. Robison		Lily V. Hart	https://orcid.org/0000-0002-2906-1849	2024	ICZN	Animalia	Arthropoda	Insecta	Plecoptera	Animalia | Arthropoda | Insecta | Plecoptera | Arctoperlaria | Nemouroidea | Capniidae	Nemouroidea	Capniidae		Allocapnia		Allocapnia Claassen, 1928	Claassen, 1928	genus			INHS	http://grbio.org/institution/illinois-natural-history-survey
INHS_data	PreservedSpecimen	948e594e-8323-41cb-ba56-e536e589a59c	INHS Insect Collection 1535735	2	Vial	adult	Female	United States	US	Arkansas	Izard	1994-02-26	HWR-94-32			river		26 Feb. 1994	AR: Izard Co.: Strawberry River at St. Hwy 354, 2.9 miles east of Oxford, AR.	HWR94-32. Strawberry R. at Hwy 354, E. of Oxford Allocapnia sp., 2F, det. L.V. Hart 2024	Strawberry River			Henry W. Robison		Lily V. Hart	https://orcid.org/0000-0002-2906-1849	2024	ICZN	Animalia	Arthropoda	Insecta	Plecoptera	Animalia | Arthropoda | Insecta | Plecoptera | Arctoperlaria | Nemouroidea | Capniidae	Nemouroidea	Capniidae		Allocapnia		Allocapnia Claassen, 1928	Claassen, 1928	genus			INHS	http://grbio.org/institution/illinois-natural-history-survey
INHS_data	PreservedSpecimen	c9e0ed96-a6e2-4519-8260-2fb2ccc6e829	INHS Insect Collection 795340	21	Vial	immature		United States	US	Arkansas	Montgomery	1978-01-06				river		6 Jan. 1978	Albert Pike Recreation Area	USA, Ark., Montgomery Co., Little Mo. River, 6 Jan. 1978, Coll. J. McCraw, Albert Pike Campgr. Allocapnia sp., 21 nymphs Photographed by: Felipe Soto-Adames Date: 12/16/2015 Notes: K.W. Stewart Collection	Little Missouri River	Little Missouri River	Albert Pike Recreation Area	C. J. McCraw					ICZN	Animalia	Arthropoda	Insecta	Plecoptera	Animalia | Arthropoda | Insecta | Plecoptera | Arctoperlaria | Nemouroidea | Capniidae	Nemouroidea	Capniidae		Allocapnia		Allocapnia Claassen, 1928	Claassen, 1928	genus			INHS	http://grbio.org/institution/illinois-natural-history-survey	N34.37591º W93.87771º	N34.37591º	W93.87771º
INHS_data	PreservedSpecimen	a0c123cf-0e7d-440e-a820-03708ba0adcf	INHS Insect Collection 795331	6	Vial	immature		United States	US	Arkansas	Scott	1978-01-05				stream		5 Jan. 1978	0.25 mi S Bates	USA, Ark., Scott Co., 1 mi. S. Bates, 5 Jan. 1978 Allocapnia sp. 6 nymphs Photographed by: Felipe Soto-Adames Date: 12/16/2015 Notes: K.W. Stewart Collection	Shadley Creek	Shadley Creek							ICZN	Animalia	Arthropoda	Insecta	Plecoptera	Animalia | Arthropoda | Insecta | Plecoptera | Arctoperlaria | Nemouroidea | Capniidae	Nemouroidea	Capniidae		Allocapnia		Allocapnia Claassen, 1928	Claassen, 1928	genus			INHS	http://grbio.org/institution/illinois-natural-history-survey	N34.90626º W94.38661º	N34.90626º	W94.38661º
INHS_data	PreservedSpecimen	849bf260-7fb5-44af-9aa9-daf3186980f6	INHS Insect Collection 795333	10	Vial	immature		United States	US	Arkansas	Washington	1975-12-19				stream		19 Dec. 1975	0.5 mi S Johnson	USA, Ark., Washington Co., 1/2 mi. S Johnson, Clear Creek, Coll. J. McCraw|19 Dec. 1975 Allocapnia sp., 10 [N] Photographed by: Felipe Soto-Adames Date: 12/16/2015 Notes: K.W. Stewart Collection	Clear Creek	Clear Creek		C. J. McCraw				1975	ICZN	Animalia	Arthropoda	Insecta	Plecoptera	Animalia | Arthropoda | Insecta | Plecoptera | Arctoperlaria | Nemouroidea | Capniidae	Nemouroidea	Capniidae		Allocapnia		Allocapnia Claassen, 1928	Claassen, 1928	genus			INHS	http://grbio.org/institution/illinois-natural-history-survey	N36.12785º W94.16284º	N36.12785º	W94.16284º
INHS_data	PreservedSpecimen	1598515b-d5b4-4103-8749-9f1ace12c627	INHS Plecoptera 12010	1	Vial	adult	Female	United States	US	Arkansas	Washington	1962-01-29				stream		Jan. 29, 1962		Washington Co. ARK.; Little Wildcat Creek; Jan. 29, 1962; L. O. Warren Allocapnia, [W.E Ricker]	Little Wildcat Creek	Little Wildcat Creek		L. O. Warren		W. E. Ricker			ICZN	Animalia	Arthropoda	Insecta	Plecoptera	Animalia | Arthropoda | Insecta | Plecoptera | Arctoperlaria | Nemouroidea | Capniidae	Nemouroidea	Capniidae		Allocapnia		Allocapnia Claassen, 1928	Claassen, 1928	genus			INHS	http://grbio.org/institution/illinois-natural-history-survey	N36.1222º W94.2461º	N36.1222º	W94.2461º
INHS_data	PreservedSpecimen	9347803f-c638-4a94-85a8-d5d5bcc64a64	INHS Plecoptera 12005	1	Vial	adult	Female	United States	US	Arkansas	Washington	1963-03-07				river		March 7, 1963	Hwy 68 (no US-412) Bridge	Washington Co., Ark.; White River (Hwy. 68 Bridge); SE 1/4 Sec 1, T17N, R29W; March 7, 1963; O. Hite & L. Aggus Allocapnia, [W.E Ricker]	White River	White River		Otis A. Hite | L. R. Aggus		W. E. Ricker			ICZN	Animalia	Arthropoda	Insecta	Plecoptera	Animalia | Arthropoda | Insecta | Plecoptera | Arctoperlaria | Nemouroidea | Capniidae	Nemouroidea	Capniidae		Allocapnia		Allocapnia Claassen, 1928	Claassen, 1928	genus			INHS	http://grbio.org/institution/illinois-natural-history-survey	N36.17093º W94.02023º	N36.17093º	W94.02023º
INHS_data	PreservedSpecimen	9ff40de4-8944-4658-89f6-172b6bc7f272	INHS Plecoptera 12004	5	Vial	adult	Female	United States	US	Arkansas	Benton	1963-02-05				river		Feb. 5, 1963	NW 1/4 Sec 19; T20N; R27W	White River; Benton Co., Ark.; NW 1/4 Sec 19; T20N; R27W; Feb. 5, 1963; O.A. Hite & L.R. Aggus Allocapnia, [W.E Ricker]	White River	White River		Otis A. Hite | L. R. Aggus		W. E. Ricker			ICZN	Animalia	Arthropoda	Insecta	Plecoptera	Animalia | Arthropoda | Insecta | Plecoptera | Arctoperlaria | Nemouroidea | Capniidae	Nemouroidea	Capniidae		Allocapnia		Allocapnia Claassen, 1928	Claassen, 1928	genus			INHS	http://grbio.org/institution/illinois-natural-history-survey	N36.3895º W93.898º	N36.3895º	W93.898º
PNHPC_data	PreservedSpecimen	0cdd7888-8f4f-49e5-a7fb-fd46c87a3d90		1	Vial	adult	Female	United States	US	Arkansas	Van Buren	2022-03-12	PNH-037-22	199		stream			Arkansas Highway 16		Weaver Creek			Phillip N. Hogan	https://orcid.org/0000-0002-6546-272X	Phillip N. Hogan	https://orcid.org/0000-0002-6546-272X	2022-03-21	ICZN	Animalia	Arthropoda	Insecta	Plecoptera	Animalia | Arthropoda | Insecta | Plecoptera | Arctoperlaria | Nemouroidea | Capniidae	Nemouroidea	Capniidae		Allocapnia		Allocapnia Claassen, 1928	Claassen, 1928	genus
PNHPC_data	PreservedSpecimen	56d75663-2352-45ff-8470-a7a336af3b85		1	Vial	adult	Female	United States	US	Arkansas	Logan	2022-03-13	PNH-050-22	272		stream			Forest Service Road 1601		Big Shoal Creek			Phillip N. Hogan	https://orcid.org/0000-0002-6546-272X	Phillip N. Hogan	https://orcid.org/0000-0002-6546-272X	2022-03-22	ICZN	Animalia	Arthropoda	Insecta	Plecoptera	Animalia | Arthropoda | Insecta | Plecoptera | Arctoperlaria | Nemouroidea | Capniidae	Nemouroidea	Capniidae		Allocapnia		Allocapnia Claassen, 1928	Claassen, 1928	genus
PNHPC_data	PreservedSpecimen	207c6593-dede-4388-9d86-0ff43db7013d		3	Vial	adult	Female	United States	US	Arkansas	Yell	2022-03-14	PNH-055-22	104		stream			Moss Creek Road		Henry Branch of Dutch Creek			Phillip N. Hogan	https://orcid.org/0000-0002-6546-272X	Phillip N. Hogan	https://orcid.org/0000-0002-6546-272X	2022-03-24	ICZN	Animalia	Arthropoda	Insecta	Plecoptera	Animalia | Arthropoda | Insecta | Plecoptera | Arctoperlaria | Nemouroidea | Capniidae	Nemouroidea	Capniidae		Allocapnia		Allocapnia Claassen, 1928	Claassen, 1928	genus
PNHPC_data	PreservedSpecimen	ca2b97fb-3e6b-4828-ad07-6f4e0532e7c9		1	Vial	adult	Female	United States	US	Arkansas	Scott	2022-03-14	PNH-063-22	287		river			Arkansas Highway 248		East End Poteau River			Phillip N. Hogan	https://orcid.org/0000-0002-6546-272X	Phillip N. Hogan	https://orcid.org/0000-0002-6546-272X	2022-03-25	ICZN	Animalia	Arthropoda	Insecta	Plecoptera	Animalia | Arthropoda | Insecta | Plecoptera | Arctoperlaria | Nemouroidea | Capniidae	Nemouroidea	Capniidae		Allocapnia		Allocapnia Claassen, 1928	Claassen, 1928	genus
PNHPC_data	PreservedSpecimen	ce080471-8f92-4a49-80c9-3632ff01f6e4		1	Vial	adult	Female	United States	US	Arkansas	Scott	2022-03-14	PNH-065-22	309		stream			Forest Service Road 93		Sugar Creek		Ouachita National Forest	Phillip N. Hogan	https://orcid.org/0000-0002-6546-272X	Phillip N. Hogan	https://orcid.org/0000-0002-6546-272X	2022-05-21	ICZN	Animalia	Arthropoda	Insecta	Plecoptera	Animalia | Arthropoda | Insecta | Plecoptera | Arctoperlaria | Nemouroidea | Capniidae	Nemouroidea	Capniidae		Allocapnia		Allocapnia Claassen, 1928	Claassen, 1928	genus
PNHPC_data	PreservedSpecimen	27691564-08cb-4954-8d0b-6759c7e9b241		1	Vial	adult	Female	United States	US	Arkansas	Crawford	2022-03-15	PNH-077-22	501		stream					Spring into small impoundment		Ozark National Forest	Phillip N. Hogan	https://orcid.org/0000-0002-6546-272X	Phillip N. Hogan	https://orcid.org/0000-0002-6546-272X	2022-05-21	ICZN	Animalia	Arthropoda	Insecta	Plecoptera	Animalia | Arthropoda | Insecta | Plecoptera | Arctoperlaria | Nemouroidea | Capniidae	Nemouroidea	Capniidae		Allocapnia		Allocapnia Claassen, 1928	Claassen, 1928	genus
PNHPC_data	PreservedSpecimen	434816bc-3ce6-476e-96fa-741c89cae945		1	Vial	adult	Female	United States	US	Arkansas	Crawford	2022-03-15	PNH-078-22	249		stream			Lee Creek Road		Fall Creek			Phillip N. Hogan	https://orcid.org/0000-0002-6546-272X	Phillip N. Hogan	https://orcid.org/0000-0002-6546-272X	2022-06-07	ICZN	Animalia	Arthropoda	Insecta	Plecoptera	Animalia | Arthropoda | Insecta | Plecoptera | Arctoperlaria | Nemouroidea | Capniidae	Nemouroidea	Capniidae		Allocapnia		Allocapnia Claassen, 1928	Claassen, 1928	genus
PNHPC_data	PreservedSpecimen	e59dd2e0-9afe-4bbd-be85-0f256e489764		6	Vial	adult	Female	United States	US	Arkansas	Searcy	2024-01-01	PNH-2024-002	286	Handpicking	river			AR-65		Middle Fork Little Red River			Phillip N. Hogan | M. A. X. Finley	https://orcid.org/0000-0002-6546-272X	Phillip N. Hogan	https://orcid.org/0000-0002-6546-272X	2024-01-02	ICZN	Animalia	Arthropoda	Insecta	Plecoptera	Animalia | Arthropoda | Insecta | Plecoptera | Arctoperlaria | Nemouroidea | Capniidae	Nemouroidea	Capniidae		Allocapnia		Allocapnia Claassen, 1928	Claassen, 1928	genus
PNHPC_data	PreservedSpecimen	76773f7f-2e1f-4e03-b341-9f84dfd9474f		3	Vial	adult	Female	United States	US	Arkansas	Van Buren	2024-01-01	PNH-2024-001	261	Handpicking	stream			Archey Creek Road (AR-166)		Archey Creek			Phillip N. Hogan | M. A. X. Finley	https://orcid.org/0000-0002-6546-272X	Phillip N. Hogan	https://orcid.org/0000-0002-6546-272X	2024-01-02	ICZN	Animalia	Arthropoda	Insecta	Plecoptera	Animalia | Arthropoda | Insecta | Plecoptera | Arctoperlaria | Nemouroidea | Capniidae	Nemouroidea	Capniidae		Allocapnia		Allocapnia Claassen, 1928	Claassen, 1928	genus
CNCI_data	PreservedSpecimen	62951811-6c19-4b86-bdd7-37e801e9a6d0	CNC 898254	1	ethyl alcohol	adult		United States	US	Arkansas	Madison	1963-03-08				stream			War Eagle Creek, Hwy. 68, Madison County		War Eagle Creek			Otis Hite | M. Wall					ICZN	Animalia	Arthropoda	Insecta	Plecoptera	Animalia | Arthropoda | Insecta | Plecoptera | Arctoperlaria | Nemouroidea | Capniidae	Nemouroidea	Capniidae		Allocapnia		Allocapnia Claassen, 1928	Claassen, 1928	genus			CNCI
INHS_data	PreservedSpecimen	39c8ce0a-f38e-459c-ac56-227922ed0298	INHS Insect Collection 793800	3	Vial	adult	Male	United States	US	Arkansas	Howard	1985-01-02				stream		2-I-85	6 mi E Lockesburg at Hwy 24	#160 2-I-85 Allocapnia granulata 3 M, 1 F, 3 N Det. B. C. Poulton Photographed by: Ed DeWalt, Felipe Soto-Adames Date: 12/7/2015 Notes: K.W. Stewart Collection	Prairie Creek	Prairie Creek		Barry C. Poulton	https://orcid.org/0000-0002-7219-4911	Barry C. Poulton	https://orcid.org/0000-0002-7219-4911		ICZN	Animalia	Arthropoda	Insecta	Plecoptera	Animalia | Arthropoda | Insecta | Plecoptera | Arctoperlaria | Nemouroidea | Capniidae | Allocapnia	Nemouroidea	Capniidae		Allocapnia	granulata	Allocapnia granulata (Claassen, 1924)	(Claassen, 1924)	species			INHS	http://grbio.org/institution/illinois-natural-history-survey	N33.96354º W94.04642º	N33.96354º	W94.04642º
INHS_data	PreservedSpecimen	f8850e0f-914e-4ba4-891e-d206bb0f2761	INHS Insect Collection 793800	1	Vial	adult	Female	United States	US	Arkansas	Howard	1985-01-02				stream		2-I-85	6 mi E Lockesburg at Hwy 24	#160 2-I-85 Allocapnia granulata 3 M, 1 F, 3 N Det. B. C. Poulton Photographed by: Ed DeWalt, Felipe Soto-Adames Date: 12/7/2015 Notes: K.W. Stewart Collection	Prairie Creek	Prairie Creek		Barry C. Poulton	https://orcid.org/0000-0002-7219-4911	Barry C. Poulton	https://orcid.org/0000-0002-7219-4911		ICZN	Animalia	Arthropoda	Insecta	Plecoptera	Animalia | Arthropoda | Insecta | Plecoptera | Arctoperlaria | Nemouroidea | Capniidae | Allocapnia	Nemouroidea	Capniidae		Allocapnia	granulata	Allocapnia granulata (Claassen, 1924)	(Claassen, 1924)	species			INHS	http://grbio.org/institution/illinois-natural-history-survey	N33.96354º W94.04642º	N33.96354º	W94.04642º
INHS_data	PreservedSpecimen	6d096371-f20d-414e-b18e-2603add374b0	INHS Insect Collection 793800	3	Vial	immature		United States	US	Arkansas	Howard	1985-01-02				stream		2-I-85	6 mi E Lockesburg at Hwy 24	#160 2-I-85 Allocapnia granulata 3 M, 1 F, 3 N Det. B. C. Poulton Photographed by: Ed DeWalt, Felipe Soto-Adames Date: 12/7/2015 Notes: K.W. Stewart Collection	Prairie Creek	Prairie Creek		Barry C. Poulton	https://orcid.org/0000-0002-7219-4911	Barry C. Poulton	https://orcid.org/0000-0002-7219-4911		ICZN	Animalia	Arthropoda	Insecta	Plecoptera	Animalia | Arthropoda | Insecta | Plecoptera | Arctoperlaria | Nemouroidea | Capniidae | Allocapnia	Nemouroidea	Capniidae		Allocapnia	granulata	Allocapnia granulata (Claassen, 1924)	(Claassen, 1924)	species			INHS	http://grbio.org/institution/illinois-natural-history-survey	N33.96354º W94.04642º	N33.96354º	W94.04642º
INHS_data	PreservedSpecimen	ec82d108-25a2-4523-abd1-07d971f3e60a	INHS Insect Collection 793799	8	Vial	adult	Male	United States	US	Arkansas	Sebastian	1985-01-08				stream		8-I-85	3 mi NW Huntington	#245 8-I-85 Allocapnia granulata 8 M, 2 F, 7 N Det. B. C. Poulton Photographed by: Ed DeWalt, Felipe Soto-Adames Date: 12/7/2015 Notes: K.W. Stewart Collection	Old Prairie Creek	Old Prairie Creek		Barry C. Poulton	https://orcid.org/0000-0002-7219-4911	Barry C. Poulton	https://orcid.org/0000-0002-7219-4911		ICZN	Animalia	Arthropoda	Insecta	Plecoptera	Animalia | Arthropoda | Insecta | Plecoptera | Arctoperlaria | Nemouroidea | Capniidae | Allocapnia	Nemouroidea	Capniidae		Allocapnia	granulata	Allocapnia granulata (Claassen, 1924)	(Claassen, 1924)	species			INHS	http://grbio.org/institution/illinois-natural-history-survey	N35.10455º W94.23112º	N35.10455º	W94.23112º
INHS_data	PreservedSpecimen	f5d5025a-d063-4daf-917d-ff0e29d274f9	INHS Insect Collection 793799	2	Vial	adult	Female	United States	US	Arkansas	Sebastian	1985-01-08				stream		8-I-85	3 mi NW Huntington	#245 8-I-85 Allocapnia granulata 8 M, 2 F, 7 N Det. B. C. Poulton Photographed by: Ed DeWalt, Felipe Soto-Adames Date: 12/7/2015 Notes: K.W. Stewart Collection	Old Prairie Creek	Old Prairie Creek		Barry C. Poulton	https://orcid.org/0000-0002-7219-4911	Barry C. Poulton	https://orcid.org/0000-0002-7219-4911		ICZN	Animalia	Arthropoda	Insecta	Plecoptera	Animalia | Arthropoda | Insecta | Plecoptera | Arctoperlaria | Nemouroidea | Capniidae | Allocapnia	Nemouroidea	Capniidae		Allocapnia	granulata	Allocapnia granulata (Claassen, 1924)	(Claassen, 1924)	species			INHS	http://grbio.org/institution/illinois-natural-history-survey	N35.10455º W94.23112º	N35.10455º	W94.23112º
INHS_data	PreservedSpecimen	2217934f-6cdc-47a1-bf56-9ec7a707e10f	INHS Insect Collection 793799	7	Vial	immature		United States	US	Arkansas	Sebastian	1985-01-08				stream		8-I-85	3 mi NW Huntington	#245 8-I-85 Allocapnia granulata 8 M, 2 F, 7 N Det. B. C. Poulton Photographed by: Ed DeWalt, Felipe Soto-Adames Date: 12/7/2015 Notes: K.W. Stewart Collection	Old Prairie Creek	Old Prairie Creek		Barry C. Poulton	https://orcid.org/0000-0002-7219-4911	Barry C. Poulton	https://orcid.org/0000-0002-7219-4911		ICZN	Animalia	Arthropoda	Insecta	Plecoptera	Animalia | Arthropoda | Insecta | Plecoptera | Arctoperlaria | Nemouroidea | Capniidae | Allocapnia	Nemouroidea	Capniidae		Allocapnia	granulata	Allocapnia granulata (Claassen, 1924)	(Claassen, 1924)	species			INHS	http://grbio.org/institution/illinois-natural-history-survey	N35.10455º W94.23112º	N35.10455º	W94.23112º
INHS_data	PreservedSpecimen	42e604ab-8331-4d77-8bf3-8bc12f0cac94	INHS Insect Collection 793801	2	Vial	adult	Male	United States	US	Arkansas	Sharp	1984-01-22				stream		22-I-84	0.5 mi N Evening Shade at Hwy 167	#27 22-I-84 Allocapnia granulata rear 2 M, 4 F, Det. B. C. Poulton Photographed by: Ed DeWalt, Felipe Soto-Adames Date: 12/7/2015 Notes: K.W. Stewart Collection	Piney Fork	Piney Fork		Barry C. Poulton	https://orcid.org/0000-0002-7219-4911	Barry C. Poulton	https://orcid.org/0000-0002-7219-4911		ICZN	Animalia	Arthropoda	Insecta	Plecoptera	Animalia | Arthropoda | Insecta | Plecoptera | Arctoperlaria | Nemouroidea | Capniidae | Allocapnia	Nemouroidea	Capniidae		Allocapnia	granulata	Allocapnia granulata (Claassen, 1924)	(Claassen, 1924)	species			INHS	http://grbio.org/institution/illinois-natural-history-survey	N36.08069º W91.61081º	N36.08069º	W91.61081º
INHS_data	PreservedSpecimen	349b3514-5293-4d2b-b4f8-24b19fef408a	INHS Insect Collection 793801	4	Vial	adult	Female	United States	US	Arkansas	Sharp	1984-01-22				stream		22-I-84	0.5 mi N Evening Shade at Hwy 167	#27 22-I-84 Allocapnia granulata rear 2 M, 4 F, Det. B. C. Poulton Photographed by: Ed DeWalt, Felipe Soto-Adames Date: 12/7/2015 Notes: K.W. Stewart Collection	Piney Fork	Piney Fork		Barry C. Poulton	https://orcid.org/0000-0002-7219-4911	Barry C. Poulton	https://orcid.org/0000-0002-7219-4911		ICZN	Animalia	Arthropoda	Insecta	Plecoptera	Animalia | Arthropoda | Insecta | Plecoptera | Arctoperlaria | Nemouroidea | Capniidae | Allocapnia	Nemouroidea	Capniidae		Allocapnia	granulata	Allocapnia granulata (Claassen, 1924)	(Claassen, 1924)	species			INHS	http://grbio.org/institution/illinois-natural-history-survey	N36.08069º W91.61081º	N36.08069º	W91.61081º
INHS_data	PreservedSpecimen	904c043f-5238-463f-bc79-4b257c6dac23	INHS Insect Collection 795125	9	Vial	adult	Female	United States	US	Arkansas	Carroll	1984-01-07				river		7-I-84	2 mi W Pleasant Valley at Hwy 62	#45 7-I-84|1 Allocapnia granulata 5 M, 9 F, N. Det. B. C. Poulton Photographed by: Felipe Soto-Adames Date: 12/15/2015 Notes: K.W. Stewart Collection	Kings River	Kings River		Barry C. Poulton	https://orcid.org/0000-0002-7219-4911	Barry C. Poulton	https://orcid.org/0000-0002-7219-4911		ICZN	Animalia	Arthropoda	Insecta	Plecoptera	Animalia | Arthropoda | Insecta | Plecoptera | Arctoperlaria | Nemouroidea | Capniidae | Allocapnia	Nemouroidea	Capniidae		Allocapnia	granulata	Allocapnia granulata (Claassen, 1924)	(Claassen, 1924)	species			INHS	http://grbio.org/institution/illinois-natural-history-survey	N36.39468º W93.63345º	N36.39468º	W93.63345º
INHS_data	PreservedSpecimen	2db8d1bd-872b-4fc6-915f-7abf19829274	INHS Insect Collection 795125	5	Vial	adult	Male	United States	US	Arkansas	Carroll	1984-01-07				river		7-I-84	2 mi W Pleasant Valley at Hwy 62	#45 7-I-84|1 Allocapnia granulata 5 M, 9 F, N. Det. B. C. Poulton Photographed by: Felipe Soto-Adames Date: 12/15/2015 Notes: K.W. Stewart Collection	Kings River	Kings River		Barry C. Poulton	https://orcid.org/0000-0002-7219-4911	Barry C. Poulton	https://orcid.org/0000-0002-7219-4911		ICZN	Animalia	Arthropoda	Insecta	Plecoptera	Animalia | Arthropoda | Insecta | Plecoptera | Arctoperlaria | Nemouroidea | Capniidae | Allocapnia	Nemouroidea	Capniidae		Allocapnia	granulata	Allocapnia granulata (Claassen, 1924)	(Claassen, 1924)	species			INHS	http://grbio.org/institution/illinois-natural-history-survey	N36.39468º W93.63345º	N36.39468º	W93.63345º
INHS_data	PreservedSpecimen	aeff8208-4b31-44e7-af1d-d9fa0df6e948	INHS Insect Collection 795125	1	Vial	immature		United States	US	Arkansas	Carroll	1984-01-07				river		7-I-84	2 mi W Pleasant Valley at Hwy 62	#45 7-I-84|1 Allocapnia granulata 5 M, 9 F, N. Det. B. C. Poulton Photographed by: Felipe Soto-Adames Date: 12/15/2015 Notes: K.W. Stewart Collection	Kings River	Kings River		Barry C. Poulton	https://orcid.org/0000-0002-7219-4911	Barry C. Poulton	https://orcid.org/0000-0002-7219-4911		ICZN	Animalia	Arthropoda	Insecta	Plecoptera	Animalia | Arthropoda | Insecta | Plecoptera | Arctoperlaria | Nemouroidea | Capniidae | Allocapnia	Nemouroidea	Capniidae		Allocapnia	granulata	Allocapnia granulata (Claassen, 1924)	(Claassen, 1924)	species			INHS	http://grbio.org/institution/illinois-natural-history-survey	N36.39468º W93.63345º	N36.39468º	W93.63345º
INHS_data	PreservedSpecimen	c50a85ca-37b9-4993-b88d-ae1d964fae3c	INHS Insect Collection 793802	1	Vial	immature		United States	US	Arkansas	Hempstead	1984-02-05				stream		5-II-84	5 mi E DeAnn at Hwy 332	#85 5-II-84 Allocapnia granulata reared 1 M, 1 F, 1 N, Det. B. C. Poulton Photographed by: Ed DeWalt, Felipe Soto-Adames Date: 12/7/2015 Notes: K.W. Stewart Collection	Vickers Creek	Vickers Creek		Barry C. Poulton	https://orcid.org/0000-0002-7219-4911	Barry C. Poulton	https://orcid.org/0000-0002-7219-4911		ICZN	Animalia	Arthropoda	Insecta	Plecoptera	Animalia | Arthropoda | Insecta | Plecoptera | Arctoperlaria | Nemouroidea | Capniidae | Allocapnia	Nemouroidea	Capniidae		Allocapnia	granulata	Allocapnia granulata (Claassen, 1924)	(Claassen, 1924)	species			INHS	http://grbio.org/institution/illinois-natural-history-survey	N33.79668º W93.47858º	N33.79668º	W93.47858º
INHS_data	PreservedSpecimen	0ae441aa-9d58-4a1e-b86d-79cf8bf0e377	INHS Insect Collection 793802	1	Vial	adult	Female	United States	US	Arkansas	Hempstead	1984-02-05				stream		5-II-84	5 mi E DeAnn at Hwy 332	#85 5-II-84 Allocapnia granulata reared 1 M, 1 F, 1 N, Det. B. C. Poulton Photographed by: Ed DeWalt, Felipe Soto-Adames Date: 12/7/2015 Notes: K.W. Stewart Collection	Vickers Creek	Vickers Creek		Barry C. Poulton	https://orcid.org/0000-0002-7219-4911	Barry C. Poulton	https://orcid.org/0000-0002-7219-4911		ICZN	Animalia	Arthropoda	Insecta	Plecoptera	Animalia | Arthropoda | Insecta | Plecoptera | Arctoperlaria | Nemouroidea | Capniidae | Allocapnia	Nemouroidea	Capniidae		Allocapnia	granulata	Allocapnia granulata (Claassen, 1924)	(Claassen, 1924)	species			INHS	http://grbio.org/institution/illinois-natural-history-survey	N33.79668º W93.47858º	N33.79668º	W93.47858º
INHS_data	PreservedSpecimen	70db1874-65d5-4a59-972c-8706e95754bc	INHS Insect Collection 793802	1	Vial	adult	Male	United States	US	Arkansas	Hempstead	1984-02-05				stream		5-II-84	5 mi E DeAnn at Hwy 332	#85 5-II-84 Allocapnia granulata reared 1 M, 1 F, 1 N, Det. B. C. Poulton Photographed by: Ed DeWalt, Felipe Soto-Adames Date: 12/7/2015 Notes: K.W. Stewart Collection	Vickers Creek	Vickers Creek		Barry C. Poulton	https://orcid.org/0000-0002-7219-4911	Barry C. Poulton	https://orcid.org/0000-0002-7219-4911		ICZN	Animalia	Arthropoda	Insecta	Plecoptera	Animalia | Arthropoda | Insecta | Plecoptera | Arctoperlaria | Nemouroidea | Capniidae | Allocapnia	Nemouroidea	Capniidae		Allocapnia	granulata	Allocapnia granulata (Claassen, 1924)	(Claassen, 1924)	species			INHS	http://grbio.org/institution/illinois-natural-history-survey	N33.79668º W93.47858º	N33.79668º	W93.47858º
INHS_data	PreservedSpecimen	a99aa023-5d35-4a39-8fb2-42fbe3badf73	INHS Plecoptera 9205	1	Vial	adult	Male	United States	US	Arkansas	Polk	1959-02-10				stream		Feb. 10, 1959	1 mi N Wickes	1 mi. N Wickes; Polk Co., Ark.; med. sized rapid cr.; Feb. 10, 1959; Ross & Stannard Allocapnia granulata Claassen, [W.E Ricker]				Herbert Holdsworth Ross | Lewis Judson Stannard		W. E. Ricker			ICZN	Animalia	Arthropoda	Insecta	Plecoptera	Animalia | Arthropoda | Insecta | Plecoptera | Arctoperlaria | Nemouroidea | Capniidae | Allocapnia	Nemouroidea	Capniidae		Allocapnia	granulata	Allocapnia granulata (Claassen, 1924)	(Claassen, 1924)	species			INHS	http://grbio.org/institution/illinois-natural-history-survey	N34.31472º W94.33681º	N34.31472º	W94.33681º
INHS_data	PreservedSpecimen	69241eed-5a4b-4f6f-a386-7ff3dde47a0c	INHS Plecoptera 9345	2	Vial	adult	Male	United States	US	Arkansas	Sharp	1962-02-18						Feb. 18, 1962	3 mi E Williford	3 mi NE Williford, Ark.; Sharp Co.; Feb. 18, 1962; Ross & Stannard Allocapnia granulata Claassen, [W.E Ricker]				Herbert Holdsworth Ross | Lewis Judson Stannard		W. E. Ricker			ICZN	Animalia	Arthropoda	Insecta	Plecoptera	Animalia | Arthropoda | Insecta | Plecoptera | Arctoperlaria | Nemouroidea | Capniidae | Allocapnia	Nemouroidea	Capniidae		Allocapnia	granulata	Allocapnia granulata (Claassen, 1924)	(Claassen, 1924)	species			INHS	http://grbio.org/institution/illinois-natural-history-survey	N36.2823855º W91.3225117º	N36.2823855º	W91.3225117º
INHS_data	PreservedSpecimen	41fc0820-a0df-4da6-82db-9526b3e9da49	INHS Plecoptera 9361	1	Vial	adult	Male	United States	US	Arkansas	Logan	1959-02-10						Feb. 10, 1959	3 mi E Paris, Mt. Magazine Rd	3 mi. E Paris; Logan Co., Ark.; Mt. Magazine Road; Feb. 10, 1959; Ross & Stannard Allocapnia granulata Claassen, [W.E Ricker]				Herbert Holdsworth Ross | Lewis Judson Stannard		W. E. Ricker			ICZN	Animalia	Arthropoda	Insecta	Plecoptera	Animalia | Arthropoda | Insecta | Plecoptera | Arctoperlaria | Nemouroidea | Capniidae | Allocapnia	Nemouroidea	Capniidae		Allocapnia	granulata	Allocapnia granulata (Claassen, 1924)	(Claassen, 1924)	species			INHS	http://grbio.org/institution/illinois-natural-history-survey	N35.2920322º W93.6768385º	N35.2920322º	W93.6768385º
INHS_data	PreservedSpecimen	4261ee81-2039-4123-b51d-1177c752f5d3	INHS Plecoptera 9328	2	Vial	adult	Male	United States	US	Arkansas	Madison	1961-02-14				stream		Feb. 14, 1961	5 miles west of Huntsville	5 mi W of Huntsville, Ark.; Madison County; Glade Creek; Feb. 14, 1961; Ross & Ross Allocapnia granulata Claassen, [W.E Ricker]	Glade Creek	Glade Creek		Herbert Holdsworth Ross | Jean Alexander Ross		W. E. Ricker			ICZN	Animalia	Arthropoda	Insecta	Plecoptera	Animalia | Arthropoda | Insecta | Plecoptera | Arctoperlaria | Nemouroidea | Capniidae | Allocapnia	Nemouroidea	Capniidae		Allocapnia	granulata	Allocapnia granulata (Claassen, 1924)	(Claassen, 1924)	species			INHS	http://grbio.org/institution/illinois-natural-history-survey	N36.0861874º W93.8306493º	N36.0861874º	W93.8306493º
INHS_data	PreservedSpecimen	b42d1d42-0d3d-4c6e-ad96-a995eb8cd4cd	INHS Plecoptera 9328	3	Vial	adult	Female	United States	US	Arkansas	Madison	1961-02-14				stream		Feb. 14, 1961	5 miles west of Huntsville	5 mi W of Huntsville, Ark.; Madison County; Glade Creek; Feb. 14, 1961; Ross & Ross Allocapnia granulata Claassen, [W.E Ricker]	Glade Creek	Glade Creek		Herbert Holdsworth Ross | Jean Alexander Ross		W. E. Ricker			ICZN	Animalia	Arthropoda	Insecta	Plecoptera	Animalia | Arthropoda | Insecta | Plecoptera | Arctoperlaria | Nemouroidea | Capniidae | Allocapnia	Nemouroidea	Capniidae		Allocapnia	granulata	Allocapnia granulata (Claassen, 1924)	(Claassen, 1924)	species			INHS	http://grbio.org/institution/illinois-natural-history-survey	N36.0861874º W93.8306493º	N36.0861874º	W93.8306493º
INHS_data	PreservedSpecimen	7a697f4c-8633-47c8-a464-f19a224854c7	INHS Plecoptera 9344	1	Vial	adult	Female	United States	US	Arkansas	Scott	1959-02-10				stream		Feb. 10, 1959	5 mi N Waldron Hwy 71	5 mi. N Waldron; Scott Co., Ark.; Clear Creek, Hwy 71; Feb. 10, 1959; Ross & Stannard Allocapnia granulata Claassen, [W.E Ricker]	Clear Creek	Clear Creek		Herbert Holdsworth Ross | Lewis Judson Stannard		W. E. Ricker			ICZN	Animalia	Arthropoda	Insecta	Plecoptera	Animalia | Arthropoda | Insecta | Plecoptera | Arctoperlaria | Nemouroidea | Capniidae | Allocapnia	Nemouroidea	Capniidae		Allocapnia	granulata	Allocapnia granulata (Claassen, 1924)	(Claassen, 1924)	species			INHS	http://grbio.org/institution/illinois-natural-history-survey	N34.94021º W94.10195º	N34.94021º	W94.10195º
INHS_data	PreservedSpecimen	02ef9a20-4c2e-45c2-9f99-8e46c9b98c72	INHS Plecoptera 9204	2	Vial	adult	Male	United States	US	Arkansas	Polk	1959-02-10				stream		Feb. 10, 1959	5 mi N Wickes	5 mi. N Wickes; Polk Co., Ark.; med. sized rapid cr.; Feb. 10, 1959; Ross & Stannard Allocapnia granulata Claassen, [W.E Ricker]				Lewis Judson Stannard | Herbert Holdsworth Ross		W. E. Ricker			ICZN	Animalia	Arthropoda	Insecta	Plecoptera	Animalia | Arthropoda | Insecta | Plecoptera | Arctoperlaria | Nemouroidea | Capniidae | Allocapnia	Nemouroidea	Capniidae		Allocapnia	granulata	Allocapnia granulata (Claassen, 1924)	(Claassen, 1924)	species			INHS	http://grbio.org/institution/illinois-natural-history-survey	N34.36695º W94.37912º	N34.36695º	W94.37912º
INHS_data	PreservedSpecimen	35b471c0-67dd-4378-95a5-a35fd0d2a005	INHS Plecoptera 9329	1	Vial	adult	Female	United States	US	Arkansas	Clark	1961-02-13				stream		Feb. 13, 1961	Amity	Amity, Ark.; Clark Co.; Wingfield Creek; Feb. 13, 1961; Ross & Ross Allocapnia granulata Claassen, [W.E Ricker]	Wingfield Creek	Wingfield Creek		Herbert Holdsworth Ross | Jean Alexander Ross		W. E. Ricker			ICZN	Animalia	Arthropoda	Insecta	Plecoptera	Animalia | Arthropoda | Insecta | Plecoptera | Arctoperlaria | Nemouroidea | Capniidae | Allocapnia	Nemouroidea	Capniidae		Allocapnia	granulata	Allocapnia granulata (Claassen, 1924)	(Claassen, 1924)	species			INHS	http://grbio.org/institution/illinois-natural-history-survey	N34.265º W93.461º	N34.265º	W93.461º
INHS_data	PreservedSpecimen	9f0d36dd-6a4e-46f1-8a3c-3d98fac2e410	INHS Plecoptera 9329	1	Vial	adult	Male	United States	US	Arkansas	Clark	1961-02-13				stream		Feb. 13, 1961	Amity	Amity, Ark.; Clark Co.; Wingfield Creek; Feb. 13, 1961; Ross & Ross Allocapnia granulata Claassen, [W.E Ricker]	Wingfield Creek	Wingfield Creek		Herbert Holdsworth Ross | Jean Alexander Ross		W. E. Ricker			ICZN	Animalia	Arthropoda	Insecta	Plecoptera	Animalia | Arthropoda | Insecta | Plecoptera | Arctoperlaria | Nemouroidea | Capniidae | Allocapnia	Nemouroidea	Capniidae		Allocapnia	granulata	Allocapnia granulata (Claassen, 1924)	(Claassen, 1924)	species			INHS	http://grbio.org/institution/illinois-natural-history-survey	N34.265º W93.461º	N34.265º	W93.461º
INHS_data	PreservedSpecimen	d925c642-d516-41ea-bb30-2b5b79df9860	INHS Insect Collection 1520246	1	Vial	adult	Male	United States	US	Arkansas	Logan	1997-02-23	HWR-97-74			stream		23 Feb. 1997	at St. Hwy 217 at jct with St. Hwy 23 (Sec. 2, T6N, R28W)	AR: Logan Co., Little Six-Mile Ck. at St. Hwy 217 at jct with St. Hwy 23 (Sec. 2, T6N, R28W), 23 Feb. 1997, H.W. Robison Allocapnia granulata, 1M, 5F, Det. R.E. DeWalt 2023 Allocapnia granulata, 1M, 5F, Det. B.C. Poulton B.C. Poulton Donation Photographed by: Lily Hart	Little Six-Mile Creek			Henry W. Robison		Ralph Edward DeWalt	https://orcid.org/0000-0001-9985-9250	2023	ICZN	Animalia	Arthropoda	Insecta	Plecoptera	Animalia | Arthropoda | Insecta | Plecoptera | Arctoperlaria | Nemouroidea | Capniidae | Allocapnia	Nemouroidea	Capniidae		Allocapnia	granulata	Allocapnia granulata (Claassen, 1924)	(Claassen, 1924)	species			INHS	http://grbio.org/institution/illinois-natural-history-survey
INHS_data	PreservedSpecimen	1d9bcd69-da87-4a88-b9e7-dbc33e757d13	INHS Insect Collection 1520246	5	Vial	adult	Female	United States	US	Arkansas	Logan	1997-02-23	HWR-97-74			stream		23 Feb. 1997	at St. Hwy 217 at jct with St. Hwy 23 (Sec. 2, T6N, R28W)	AR: Logan Co., Little Six-Mile Ck. at St. Hwy 217 at jct with St. Hwy 23 (Sec. 2, T6N, R28W), 23 Feb. 1997, H.W. Robison Allocapnia granulata, 1M, 5F, Det. R.E. DeWalt 2023 Allocapnia granulata, 1M, 5F, Det. B.C. Poulton B.C. Poulton Donation Photographed by: Lily Hart	Little Six-Mile Creek			Henry W. Robison		Ralph Edward DeWalt	https://orcid.org/0000-0001-9985-9250	2023	ICZN	Animalia	Arthropoda	Insecta	Plecoptera	Animalia | Arthropoda | Insecta | Plecoptera | Arctoperlaria | Nemouroidea | Capniidae | Allocapnia	Nemouroidea	Capniidae		Allocapnia	granulata	Allocapnia granulata (Claassen, 1924)	(Claassen, 1924)	species			INHS	http://grbio.org/institution/illinois-natural-history-survey
INHS_data	PreservedSpecimen	ebf3e9d6-789f-4b34-a217-c249c445a316	INHS Insect Collection 1520250	12	Vial	adult	Male	United States	US	Arkansas	Logan	1997-02-23	HWR-97-73			stream		23 Feb. 1997	at St. Hwy 23, 2 mi SW Caulksville, (Sec.18, T7N, R27W)	AR: Logan Co., Six-Mile Ck. at St. Hwy 23, 2 mi SW Caulksville, (Sec.18, T7N, R27W), 23 Feb. 1997, H.W. Robison Allocapnia granulata, 12M, 4F, Det. R.E. DeWalt 2023 Allocapnia granulata, 12M, 4F, Det. B.C. Poulton B.C. Poulton Donation Photographed by: Lily Hart	Six-Mile Creek			Henry W. Robison		Ralph Edward DeWalt	https://orcid.org/0000-0001-9985-9250	2023	ICZN	Animalia	Arthropoda	Insecta	Plecoptera	Animalia | Arthropoda | Insecta | Plecoptera | Arctoperlaria | Nemouroidea | Capniidae | Allocapnia	Nemouroidea	Capniidae		Allocapnia	granulata	Allocapnia granulata (Claassen, 1924)	(Claassen, 1924)	species			INHS	http://grbio.org/institution/illinois-natural-history-survey
INHS_data	PreservedSpecimen	1d57e437-b99a-43d4-a835-b3c5b2cb6a86	INHS Insect Collection 1520250	4	Vial	adult	Female	United States	US	Arkansas	Logan	1997-02-23	HWR-97-73			stream		23 Feb. 1997	at St. Hwy 23, 2 mi SW Caulksville, (Sec.18, T7N, R27W)	AR: Logan Co., Six-Mile Ck. at St. Hwy 23, 2 mi SW Caulksville, (Sec.18, T7N, R27W), 23 Feb. 1997, H.W. Robison Allocapnia granulata, 12M, 4F, Det. R.E. DeWalt 2023 Allocapnia granulata, 12M, 4F, Det. B.C. Poulton B.C. Poulton Donation Photographed by: Lily Hart	Six-Mile Creek			Henry W. Robison		Ralph Edward DeWalt	https://orcid.org/0000-0001-9985-9250	2023	ICZN	Animalia	Arthropoda	Insecta	Plecoptera	Animalia | Arthropoda | Insecta | Plecoptera | Arctoperlaria | Nemouroidea | Capniidae | Allocapnia	Nemouroidea	Capniidae		Allocapnia	granulata	Allocapnia granulata (Claassen, 1924)	(Claassen, 1924)	species			INHS	http://grbio.org/institution/illinois-natural-history-survey
INHS_data	PreservedSpecimen	7d3d8cd6-164d-43f2-9e41-b7f2a7dc4983	INHS Insect Collection 456126	1	Vial	adult	Female	United States	US	Arkansas	Newton	2009-01-15	RED-2009-017		Handpicking	stream		1/15/2009	3.5 km NW Mount Sherman at Kyles Landing	AR: Newton Co.; Buffalo River; 3.5 km NW Mount Sherman at; Kyles Landing., 36.05692; -93,27969. 1/15/2009; R.E. DeWalt RED-2009-017 Allocapnia granulata, F; Det. R. E. DeWalt, 2009	Buffalo River	Buffalo River		Ralph Edward DeWalt	https://orcid.org/0000-0001-9985-9250	Ralph Edward DeWalt	https://orcid.org/0000-0001-9985-9250	2009	ICZN	Animalia	Arthropoda	Insecta	Plecoptera	Animalia | Arthropoda | Insecta | Plecoptera | Arctoperlaria | Nemouroidea | Capniidae | Allocapnia	Nemouroidea	Capniidae		Allocapnia	granulata	Allocapnia granulata (Claassen, 1924)	(Claassen, 1924)	species			INHS	http://grbio.org/institution/illinois-natural-history-survey	N36.05692º W93.27969º	N36.05692º	W93.27969º
INHS_data	PreservedSpecimen	6054ed2d-2b58-4432-9c7e-0b0d03a182c4	INHS Insect Collection 456128	1	Vial	adult	Female	United States	US	Arkansas	Newton	2009-01-15	RED-2009-017		Handpicking	stream		1/15/2009	3.5 km NW Mount Sherman at Kyles Landing	AR: Newton Co.; Buffalo River; 3.5 km NW Mount Sherman at; Kyles Landing., 36.05692; -93,27969. 1/15/2009; R.E. DeWalt RED-2009-017 Allocapnia granulata, F; Det. R. E. DeWalt, 2009	Buffalo River	Buffalo River		Ralph Edward DeWalt	https://orcid.org/0000-0001-9985-9250	Ralph Edward DeWalt	https://orcid.org/0000-0001-9985-9250	2009	ICZN	Animalia	Arthropoda	Insecta	Plecoptera	Animalia | Arthropoda | Insecta | Plecoptera | Arctoperlaria | Nemouroidea | Capniidae | Allocapnia	Nemouroidea	Capniidae		Allocapnia	granulata	Allocapnia granulata (Claassen, 1924)	(Claassen, 1924)	species			INHS	http://grbio.org/institution/illinois-natural-history-survey	N36.05692º W93.27969º	N36.05692º	W93.27969º
INHS_data	PreservedSpecimen	8990b4a3-fb94-4759-b159-864b21e49d8a	INHS Insect Collection 456130	1	Vial	adult	Female	United States	US	Arkansas	Newton	2009-01-15	RED-2009-017		Handpicking	stream		1/15/2009	3.5 km NW Mount Sherman at Kyles Landing	AR: Newton Co.; Buffalo River; 3.5 km NW Mount Sherman at; Kyles Landing., 36.05692; -93,27969. 1/15/2009; R.E. DeWalt RED-2009-017 Allocapnia granulata, F; Det. R. E. DeWalt, 2009	Buffalo River	Buffalo River		Ralph Edward DeWalt	https://orcid.org/0000-0001-9985-9250	Ralph Edward DeWalt	https://orcid.org/0000-0001-9985-9250	2009	ICZN	Animalia	Arthropoda	Insecta	Plecoptera	Animalia | Arthropoda | Insecta | Plecoptera | Arctoperlaria | Nemouroidea | Capniidae | Allocapnia	Nemouroidea	Capniidae		Allocapnia	granulata	Allocapnia granulata (Claassen, 1924)	(Claassen, 1924)	species			INHS	http://grbio.org/institution/illinois-natural-history-survey	N36.05692º W93.27969º	N36.05692º	W93.27969º
INHS_data	PreservedSpecimen	e5d7eb11-9253-4b84-9702-56ea28919abd	INHS Insect Collection 456131	1	Vial	adult	Female	United States	US	Arkansas	Newton	2009-01-15	RED-2009-017		Handpicking	stream		1/15/2009	3.5 km NW Mount Sherman at Kyles Landing	AR: Newton Co.; Buffalo River; 3.5 km NW Mount Sherman at; Kyles Landing., 36.05692; -93,27969. 1/15/2009; R.E. DeWalt RED-2009-017 Allocapnia granulata, F; Det. R. E. DeWalt, 2009	Buffalo River	Buffalo River		Ralph Edward DeWalt	https://orcid.org/0000-0001-9985-9250	Ralph Edward DeWalt	https://orcid.org/0000-0001-9985-9250	2009	ICZN	Animalia	Arthropoda	Insecta	Plecoptera	Animalia | Arthropoda | Insecta | Plecoptera | Arctoperlaria | Nemouroidea | Capniidae | Allocapnia	Nemouroidea	Capniidae		Allocapnia	granulata	Allocapnia granulata (Claassen, 1924)	(Claassen, 1924)	species			INHS	http://grbio.org/institution/illinois-natural-history-survey	N36.05692º W93.27969º	N36.05692º	W93.27969º
INHS_data	PreservedSpecimen	744ab6c7-2586-4d33-b7e4-3c404b8e786e	INHS Insect Collection 456127	1	Vial	adult	Male	United States	US	Arkansas	Newton	2009-01-15	RED-2009-017		Handpicking	stream		1/15/2009	3.5 km NW Mount Sherman at Kyles Landing	AR: Newton Co.; Buffalo River; 3.5 km NW Mount Sherman at; Kyles Landing., 36.05692; -93,27969. 1/15/2009; R.E. DeWalt RED-2009-017 Allocapnia granulata, M; Det. R. E. DeWalt, 2009	Buffalo River	Buffalo River		Ralph Edward DeWalt	https://orcid.org/0000-0001-9985-9250	Ralph Edward DeWalt	https://orcid.org/0000-0001-9985-9250	2009	ICZN	Animalia	Arthropoda	Insecta	Plecoptera	Animalia | Arthropoda | Insecta | Plecoptera | Arctoperlaria | Nemouroidea | Capniidae | Allocapnia	Nemouroidea	Capniidae		Allocapnia	granulata	Allocapnia granulata (Claassen, 1924)	(Claassen, 1924)	species			INHS	http://grbio.org/institution/illinois-natural-history-survey	N36.05692º W93.27969º	N36.05692º	W93.27969º
INHS_data	PreservedSpecimen	75bd550f-ce74-4e6f-9e4d-fe39ba8fed87	INHS Insect Collection 456129	1	Vial	adult	Male	United States	US	Arkansas	Newton	2009-01-15	RED-2009-017		Handpicking	stream		1/15/2009	3.5 km NW Mount Sherman at Kyles Landing	AR: Newton Co.; Buffalo River; 3.5 km NW Mount Sherman at; Kyles Landing., 36.05692; -93,27969. 1/15/2009; R.E. DeWalt RED-2009-017 Allocapnia granulata, M; Det. R. E. DeWalt, 2009	Buffalo River	Buffalo River		Ralph Edward DeWalt	https://orcid.org/0000-0001-9985-9250	Ralph Edward DeWalt	https://orcid.org/0000-0001-9985-9250	2009	ICZN	Animalia	Arthropoda	Insecta	Plecoptera	Animalia | Arthropoda | Insecta | Plecoptera | Arctoperlaria | Nemouroidea | Capniidae | Allocapnia	Nemouroidea	Capniidae		Allocapnia	granulata	Allocapnia granulata (Claassen, 1924)	(Claassen, 1924)	species			INHS	http://grbio.org/institution/illinois-natural-history-survey	N36.05692º W93.27969º	N36.05692º	W93.27969º
INHS_data	PreservedSpecimen	e3fa8a43-66e6-49bd-88a0-f428a47505e5	INHS Insect Collection 1539258	1	Vial	adult	Male	United States	US	Arkansas	Pope	1995-02-25	HWR-95-10			stream		25 Feb. 1995	at St. Hwy 247, 1 mi. W of Pope-Conway Co. line	AR: Pope Co., West Fork of Point Remove Creek, at St. Hwy 247, 1 mi. W of Pope-Conway Co. line, 25 Feb. 1995, HWR95-10, H.W. Robison Allocapnia mohri, M, det. L.V. Hart 2024	West Fork Point Remove Creek			Henry W. Robison		Lily V. Hart	https://orcid.org/0000-0002-2906-1849	2024	ICZN	Animalia	Arthropoda	Insecta	Plecoptera	Animalia | Arthropoda | Insecta | Plecoptera | Arctoperlaria | Nemouroidea | Capniidae | Allocapnia	Nemouroidea	Capniidae		Allocapnia	granulata	Allocapnia granulata (Claassen, 1924)	(Claassen, 1924)	species			INHS	http://grbio.org/institution/illinois-natural-history-survey
INHS_data	PreservedSpecimen	52bb1271-afcf-45e6-904f-f467c2603de7	INHS Insect Collection 1520240	5	Vial	adult	Male	United States	US	Arkansas	Scott	1997-02-23	HWR-97-76			river		23 Feb. 1997	at St. Hwy 23, 7 mi. SE of Mansfield	AR: Scott Co., Petit Jean R., at St. Hwy 23, 7 mi. SE of Mansfield, (Sec.7, T4N, R29W), 23 Feb. 1997, H.W. Robison Allocapnia granulata, 5M, 8F, Det. R.E. DeWalt 2023 Allocapnia granulata, 5M, 8F, Det. B.C. Poulton B.C. Poulton Donation Photographed by: Lily Hart	Petit Jean River			Henry W. Robison		Ralph Edward DeWalt	https://orcid.org/0000-0001-9985-9250	2023	ICZN	Animalia	Arthropoda	Insecta	Plecoptera	Animalia | Arthropoda | Insecta | Plecoptera | Arctoperlaria | Nemouroidea | Capniidae | Allocapnia	Nemouroidea	Capniidae		Allocapnia	granulata	Allocapnia granulata (Claassen, 1924)	(Claassen, 1924)	species			INHS	http://grbio.org/institution/illinois-natural-history-survey
INHS_data	PreservedSpecimen	682e315c-6383-46ea-a8b0-7c089f89bbf5	INHS Insect Collection 1520240	8	Vial	adult	Female	United States	US	Arkansas	Scott	1997-02-23	HWR-97-76			river		23 Feb. 1997	at St. Hwy 23, 7 mi. SE of Mansfield	AR: Scott Co., Petit Jean R., at St. Hwy 23, 7 mi. SE of Mansfield, (Sec.7, T4N, R29W), 23 Feb. 1997, H.W. Robison Allocapnia granulata, 5M, 8F, Det. R.E. DeWalt 2023 Allocapnia granulata, 5M, 8F, Det. B.C. Poulton B.C. Poulton Donation Photographed by: Lily Hart	Petit Jean River			Henry W. Robison		Ralph Edward DeWalt	https://orcid.org/0000-0001-9985-9250	2023	ICZN	Animalia	Arthropoda	Insecta	Plecoptera	Animalia | Arthropoda | Insecta | Plecoptera | Arctoperlaria | Nemouroidea | Capniidae | Allocapnia	Nemouroidea	Capniidae		Allocapnia	granulata	Allocapnia granulata (Claassen, 1924)	(Claassen, 1924)	species			INHS	http://grbio.org/institution/illinois-natural-history-survey
INHS_data	PreservedSpecimen	284ddc64-4997-42c6-964e-88f89336922d	INHS Insect Collection 1504275	7	Vial	adult	Female	United States	US	Arkansas	Logan	1997-02-23	HWR-97-75			stream		23 Feb. 1997	at St. Hwy 71, (Sec. 31, T5N, R29W)	AR: Scott Co., Rock Ck. at St. Hwy 71, (Sec. 31, T5N, R29W), 23 Feb. 1997, H.W. Robison A. granulata, 7 females B.C. Poulton Donation Photographed by: Lily Hart	Rock Creek			Henry W. Robison					ICZN	Animalia	Arthropoda	Insecta	Plecoptera	Animalia | Arthropoda | Insecta | Plecoptera | Arctoperlaria | Nemouroidea | Capniidae | Allocapnia	Nemouroidea	Capniidae		Allocapnia	granulata	Allocapnia granulata (Claassen, 1924)	(Claassen, 1924)	species			INHS	http://grbio.org/institution/illinois-natural-history-survey
INHS_data	PreservedSpecimen	4f20dcff-e5ca-4179-ac83-a5f64a5267b8	INHS Insect Collection 1539253	4	Vial	adult	Male	United States	US	Arkansas	Yell	1995-02-24	HWR-95-7			river		24 Feb. 1995	at St. Hwy 27	AR: Yell Co., Fourche la Fave R., at St. Hwy 27, 24 Feb. 1995, H.W. Robison, HWR95-7 Allocapnia granulata, 4M, 3F, det. L.V. Hart 2024	Fourche la Fave River			Henry W. Robison		Lily V. Hart	https://orcid.org/0000-0002-2906-1849	2024	ICZN	Animalia	Arthropoda	Insecta	Plecoptera	Animalia | Arthropoda | Insecta | Plecoptera | Arctoperlaria | Nemouroidea | Capniidae | Allocapnia	Nemouroidea	Capniidae		Allocapnia	granulata	Allocapnia granulata (Claassen, 1924)	(Claassen, 1924)	species			INHS	http://grbio.org/institution/illinois-natural-history-survey
INHS_data	PreservedSpecimen	31a5489f-06bf-4a91-b250-adefd41b37f2	INHS Insect Collection 1539253	3	Vial	adult	Female	United States	US	Arkansas	Yell	1995-02-24	HWR-95-7			river		24 Feb. 1995	at St. Hwy 27	AR: Yell Co., Fourche la Fave R., at St. Hwy 27, 24 Feb. 1995, H.W. Robison, HWR95-7 Allocapnia granulata, 4M, 3F, det. L.V. Hart 2024	Fourche la Fave River			Henry W. Robison		Lily V. Hart	https://orcid.org/0000-0002-2906-1849	2024	ICZN	Animalia	Arthropoda	Insecta	Plecoptera	Animalia | Arthropoda | Insecta | Plecoptera | Arctoperlaria | Nemouroidea | Capniidae | Allocapnia	Nemouroidea	Capniidae		Allocapnia	granulata	Allocapnia granulata (Claassen, 1924)	(Claassen, 1924)	species			INHS	http://grbio.org/institution/illinois-natural-history-survey
INHS_data	PreservedSpecimen	621ad961-0000-4ac4-974a-0fce7f9d621c	INHS Insect Collection 487589	3	Vial	adult	Female	United States	US	Arkansas	Montgomery	2010-01-02			Beating sheet	stream		1/2/2010	Mount Ida at US-270	AR:Montgomery Co.; Mt. Ida at US-270.; S Fk Ouachita R.; 1/2/2010; R.E. DeWalt RED-2010-004 Allocapnia granulata, 8 M, 3 F; Det. R. E. DeWalt, 2010	South Fork Ouachita River	South Fork Ouachita River		Ralph Edward DeWalt	https://orcid.org/0000-0001-9985-9250	Ralph Edward DeWalt	https://orcid.org/0000-0001-9985-9250	2010	ICZN	Animalia	Arthropoda	Insecta	Plecoptera	Animalia | Arthropoda | Insecta | Plecoptera | Arctoperlaria | Nemouroidea | Capniidae | Allocapnia	Nemouroidea	Capniidae		Allocapnia	granulata	Allocapnia granulata (Claassen, 1924)	(Claassen, 1924)	species			INHS	http://grbio.org/institution/illinois-natural-history-survey	N34.560357º W93.63596º	N34.560357º	W93.63596º
INHS_data	PreservedSpecimen	0019b368-78ad-490d-aa74-3ba1917827e5	INHS Insect Collection 487589	8	Vial	adult	Male	United States	US	Arkansas	Montgomery	2010-01-02			Beating sheet	stream		1/2/2010	Mount Ida at US-270	AR:Montgomery Co.; Mt. Ida at US-270.; S Fk Ouachita R.; 1/2/2010; R.E. DeWalt RED-2010-004 Allocapnia granulata, 8 M, 3 F; Det. R. E. DeWalt, 2010	South Fork Ouachita River	South Fork Ouachita River		Ralph Edward DeWalt	https://orcid.org/0000-0001-9985-9250	Ralph Edward DeWalt	https://orcid.org/0000-0001-9985-9250	2010	ICZN	Animalia	Arthropoda	Insecta	Plecoptera	Animalia | Arthropoda | Insecta | Plecoptera | Arctoperlaria | Nemouroidea | Capniidae | Allocapnia	Nemouroidea	Capniidae		Allocapnia	granulata	Allocapnia granulata (Claassen, 1924)	(Claassen, 1924)	species			INHS	http://grbio.org/institution/illinois-natural-history-survey	N34.560357º W93.63596º	N34.560357º	W93.63596º
INHS_data	PreservedSpecimen	ec9ff05c-5c59-497b-8e90-d04e49e567a1	INHS Insect Collection 487588	1	Vial	adult	Female	United States	US	Arkansas	Montgomery	2010-01-02	RED-2010-004			river		1/2/2010	Mount Ida at US-270	AR:Montgomery Co.; Mt. Ida at US-270.; S Fk Ouachita R.; 1/2/2010; R.E. DeWalt RED-2010-004 Allocapnia granulata, F; Det. R. E. DeWalt, 2010	South Fork Ouachita River	South Fork Ouachita River		Ralph Edward DeWalt	https://orcid.org/0000-0001-9985-9250	Ralph Edward DeWalt	https://orcid.org/0000-0001-9985-9250	2010	ICZN	Animalia	Arthropoda	Insecta	Plecoptera	Animalia | Arthropoda | Insecta | Plecoptera | Arctoperlaria | Nemouroidea | Capniidae | Allocapnia	Nemouroidea	Capniidae		Allocapnia	granulata	Allocapnia granulata (Claassen, 1924)	(Claassen, 1924)	species			INHS	http://grbio.org/institution/illinois-natural-history-survey	N34.560357º W93.63596º	N34.560357º	W93.63596º
INHS_data	PreservedSpecimen	d5e00b4c-598c-406a-83f9-47fbe3236cf9	INHS Insect Collection 487584	1	Vial	adult	Female	United States	US	Arkansas	Montgomery	2010-01-02			Beating sheet	stream		1/2/2010	Mount Ida at US-270	AR:Montgomery Co.; Mt. Ida at US-270.; S Fk Ouachita R.; 1/2/2010; R.E. DeWalt RED-2010-004 Allocapnia granulata, F; Det. R. E. DeWalt, 2010	South Fork Ouachita River	South Fork Ouachita River		Ralph Edward DeWalt	https://orcid.org/0000-0001-9985-9250			2010	ICZN	Animalia	Arthropoda	Insecta	Plecoptera	Animalia | Arthropoda | Insecta | Plecoptera | Arctoperlaria | Nemouroidea | Capniidae | Allocapnia	Nemouroidea	Capniidae		Allocapnia	granulata	Allocapnia granulata (Claassen, 1924)	(Claassen, 1924)	species			INHS	http://grbio.org/institution/illinois-natural-history-survey	N34.560357º W93.63596º	N34.560357º	W93.63596º
INHS_data	PreservedSpecimen	f4f50564-6ada-40b9-b444-0ff928ceb32e	INHS Insect Collection 487585	1	Vial	adult	Female	United States	US	Arkansas	Montgomery	2010-01-02			Beating sheet	stream		1/2/2010	Mount Ida at US-270	AR:Montgomery Co.; Mt. Ida at US-270.; S Fk Ouachita R.; 1/2/2010; R.E. DeWalt RED-2010-004 Allocapnia granulata, F; Det. R. E. DeWalt, 2010	South Fork Ouachita River	South Fork Ouachita River		Ralph Edward DeWalt	https://orcid.org/0000-0001-9985-9250	Ralph Edward DeWalt	https://orcid.org/0000-0001-9985-9250	2010	ICZN	Animalia	Arthropoda	Insecta	Plecoptera	Animalia | Arthropoda | Insecta | Plecoptera | Arctoperlaria | Nemouroidea | Capniidae | Allocapnia	Nemouroidea	Capniidae		Allocapnia	granulata	Allocapnia granulata (Claassen, 1924)	(Claassen, 1924)	species			INHS	http://grbio.org/institution/illinois-natural-history-survey	N34.560357º W93.63596º	N34.560357º	W93.63596º
INHS_data	PreservedSpecimen	ef6fccb3-ead4-4800-a4a6-bf4c4cc6c9c2	INHS Insect Collection 487587	1	Vial	adult	Female	United States	US	Arkansas	Montgomery	2010-01-02			Beating sheet	stream		1/2/2010	Mount Ida at US-270	AR:Montgomery Co.; Mt. Ida at US-270.; S Fk Ouachita R.; 1/2/2010; R.E. DeWalt RED-2010-004 Allocapnia granulata, F; Det. R. E. DeWalt, 2010	South Fork Ouachita River	South Fork Ouachita River		Ralph Edward DeWalt	https://orcid.org/0000-0001-9985-9250	Ralph Edward DeWalt	https://orcid.org/0000-0001-9985-9250	2010	ICZN	Animalia	Arthropoda	Insecta	Plecoptera	Animalia | Arthropoda | Insecta | Plecoptera | Arctoperlaria | Nemouroidea | Capniidae | Allocapnia	Nemouroidea	Capniidae		Allocapnia	granulata	Allocapnia granulata (Claassen, 1924)	(Claassen, 1924)	species			INHS	http://grbio.org/institution/illinois-natural-history-survey	N34.560357º W93.63596º	N34.560357º	W93.63596º
INHS_data	PreservedSpecimen	93fdd881-40bf-4ef9-8f71-a50ab0dee8c1	INHS Insect Collection 487586	1	Vial	adult	Female	United States	US	Arkansas	Montgomery	2010-01-02			Beating sheet	stream		1/2/2010	Mount Ida at US-270	AR:Montgomery Co.; Mt. Ida at US-270.; S Fk Ouachita R.; 1/2/2010; R.E. DeWalt RED-2010-004 Allocapnia granulata, F; Det. R. E. DeWalt, 2010	South Fork Ouachita River	South Fork Ouachita River		Ralph Edward DeWalt	https://orcid.org/0000-0001-9985-9250	Ralph Edward DeWalt	https://orcid.org/0000-0001-9985-9250	2010	ICZN	Animalia	Arthropoda	Insecta	Plecoptera	Animalia | Arthropoda | Insecta | Plecoptera | Arctoperlaria | Nemouroidea | Capniidae | Allocapnia	Nemouroidea	Capniidae		Allocapnia	granulata	Allocapnia granulata (Claassen, 1924)	(Claassen, 1924)	species			INHS	http://grbio.org/institution/illinois-natural-history-survey	N34.560357º W93.63596º	N34.560357º	W93.63596º
INHS_data	PreservedSpecimen	a494198f-791e-4322-884c-fe4d272f4130	INHS Insect Collection 487582	1	Vial	adult	Male	United States	US	Arkansas	Montgomery	2010-01-02	RED-2010-004			river		1/2/2010	Mount Ida at US-270	AR:Montgomery Co.; Mt. Ida at US-270.; S Fk Ouachita R.; 1/2/2010; R.E. DeWalt RED-2010-004 Allocapnia granulata, M; Det. R. E. DeWalt, 2010	South Fork Ouachita River	South Fork Ouachita River		Ralph Edward DeWalt	https://orcid.org/0000-0001-9985-9250	Ralph Edward DeWalt	https://orcid.org/0000-0001-9985-9250	2010	ICZN	Animalia	Arthropoda	Insecta	Plecoptera	Animalia | Arthropoda | Insecta | Plecoptera | Arctoperlaria | Nemouroidea | Capniidae | Allocapnia	Nemouroidea	Capniidae		Allocapnia	granulata	Allocapnia granulata (Claassen, 1924)	(Claassen, 1924)	species			INHS	http://grbio.org/institution/illinois-natural-history-survey	N34.560357º W93.63596º	N34.560357º	W93.63596º
INHS_data	PreservedSpecimen	56f9fd7a-3937-401c-abe0-e6b0c7d2b717	INHS Insect Collection 487580	1	Vial	adult	Male	United States	US	Arkansas	Montgomery	2010-01-02			Beating sheet	stream		1/2/2010	Mount Ida at US-270	AR:Montgomery Co.; Mt. Ida at US-270.; S Fk Ouachita R.; 1/2/2010; R.E. DeWalt RED-2010-004 Allocapnia granulata, M; Det. R. E. DeWalt, 2010	South Fork Ouachita River	South Fork Ouachita River		Ralph Edward DeWalt	https://orcid.org/0000-0001-9985-9250	Ralph Edward DeWalt	https://orcid.org/0000-0001-9985-9250	2010	ICZN	Animalia	Arthropoda	Insecta	Plecoptera	Animalia | Arthropoda | Insecta | Plecoptera | Arctoperlaria | Nemouroidea | Capniidae | Allocapnia	Nemouroidea	Capniidae		Allocapnia	granulata	Allocapnia granulata (Claassen, 1924)	(Claassen, 1924)	species			INHS	http://grbio.org/institution/illinois-natural-history-survey	N34.560357º W93.63596º	N34.560357º	W93.63596º
INHS_data	PreservedSpecimen	0603c676-550d-45a8-9bf7-16873efd4ac1	INHS Insect Collection 487581	1	Vial	adult	Male	United States	US	Arkansas	Montgomery	2010-01-02			Beating sheet	stream		1/2/2010	Mount Ida at US-270	AR:Montgomery Co.; Mt. Ida at US-270.; S Fk Ouachita R.; 1/2/2010; R.E. DeWalt RED-2010-004 Allocapnia granulata, M; Det. R. E. DeWalt, 2010	South Fork Ouachita River	South Fork Ouachita River		Ralph Edward DeWalt	https://orcid.org/0000-0001-9985-9250			2010	ICZN	Animalia	Arthropoda	Insecta	Plecoptera	Animalia | Arthropoda | Insecta | Plecoptera | Arctoperlaria | Nemouroidea | Capniidae | Allocapnia	Nemouroidea	Capniidae		Allocapnia	granulata	Allocapnia granulata (Claassen, 1924)	(Claassen, 1924)	species			INHS	http://grbio.org/institution/illinois-natural-history-survey	N34.560357º W93.63596º	N34.560357º	W93.63596º
INHS_data	PreservedSpecimen	1792293d-86cc-428e-abe8-b2e56ec2b2fe	INHS Insect Collection 487579	1	Vial	adult	Male	United States	US	Arkansas	Montgomery	2010-01-02			Beating sheet	stream		1/2/2010	Mount Ida at US-270	AR:Montgomery Co.; Mt. Ida at US-270.; S Fk Ouachita R.; 1/2/2010; R.E. DeWalt RED-2010-004 Allocapnia granulata, M; Det. R. E. DeWalt, 2010	South Fork Ouachita River	South Fork Ouachita River		Ralph Edward DeWalt	https://orcid.org/0000-0001-9985-9250	Ralph Edward DeWalt	https://orcid.org/0000-0001-9985-9250	2010	ICZN	Animalia	Arthropoda	Insecta	Plecoptera	Animalia | Arthropoda | Insecta | Plecoptera | Arctoperlaria | Nemouroidea | Capniidae | Allocapnia	Nemouroidea	Capniidae		Allocapnia	granulata	Allocapnia granulata (Claassen, 1924)	(Claassen, 1924)	species			INHS	http://grbio.org/institution/illinois-natural-history-survey	N34.560357º W93.63596º	N34.560357º	W93.63596º
INHS_data	PreservedSpecimen	a98a9561-3bf5-4069-9652-bab69f0fd565	INHS Insect Collection 487583	1	Vial	adult	Male	United States	US	Arkansas	Montgomery	2010-01-02			Beating sheet	stream		1/2/2010	Mount Ida at US-270	AR:Montgomery Co.; Mt. Ida at US-270.; S Fk Ouachita R.; 1/2/2010; R.E. DeWalt RED-2010-004 Allocapnia granulata, M; Det. R. E. DeWalt, 2010	South Fork Ouachita River	South Fork Ouachita River		Ralph Edward DeWalt	https://orcid.org/0000-0001-9985-9250	Ralph Edward DeWalt	https://orcid.org/0000-0001-9985-9250	2010	ICZN	Animalia	Arthropoda	Insecta	Plecoptera	Animalia | Arthropoda | Insecta | Plecoptera | Arctoperlaria | Nemouroidea | Capniidae | Allocapnia	Nemouroidea	Capniidae		Allocapnia	granulata	Allocapnia granulata (Claassen, 1924)	(Claassen, 1924)	species			INHS	http://grbio.org/institution/illinois-natural-history-survey	N34.560357º W93.63596º	N34.560357º	W93.63596º
INHS_data	PreservedSpecimen	95ac6811-a98b-4bbf-a72b-69b790bc7e9e	INHS Insect Collection 487600	7	Vial	adult	Male	United States	US	Arkansas	Montgomery	2010-01-04	RED-2010-005		Beating sheet	stream		1/4/2010	3 mi SE Pencil Bluff US-270 Bridge, Rocky Shoals Recreation Area	AR:Montgomery Co.; Ouachita R., 3 mi SE Pencil; Bluff US-270. 1/4/2010; R. E. DeWalt RED-2010-005 Allocapnia granulata, 7 M; Det. R. E. DeWalt, 2010	Ouachita River	Ouachita River	Rocky Shoals Recreation Area	Ralph Edward DeWalt	https://orcid.org/0000-0001-9985-9250	Ralph Edward DeWalt	https://orcid.org/0000-0001-9985-9250	2010	ICZN	Animalia	Arthropoda	Insecta	Plecoptera	Animalia | Arthropoda | Insecta | Plecoptera | Arctoperlaria | Nemouroidea | Capniidae | Allocapnia	Nemouroidea	Capniidae		Allocapnia	granulata	Allocapnia granulata (Claassen, 1924)	(Claassen, 1924)	species			INHS	http://grbio.org/institution/illinois-natural-history-survey	N34.610845º W93.697828º	N34.610845º	W93.697828º
INHS_data	PreservedSpecimen	a9e171ff-dc1b-4877-8110-8c73f8b9da9d	INHS Insect Collection 487599	1	Vial	adult	Female	United States	US	Arkansas	Montgomery	2010-01-04	RED-2010-005		Beating sheet	stream		1/4/2010	3 mi SE Pencil Bluff US-270 Bridge, Rocky Shoals Recreation Area	AR:Montgomery Co.; Ouachita R., 3 mi SE Pencil; Bluff US-270. 1/4/2010; R. E. DeWalt RED-2010-005 Allocapnia granulata, F; Det. R. E. DeWalt, 2010	Ouachita River	Ouachita River	Rocky Shoals Recreation Area	Ralph Edward DeWalt	https://orcid.org/0000-0001-9985-9250	Ralph Edward DeWalt	https://orcid.org/0000-0001-9985-9250	2010	ICZN	Animalia	Arthropoda	Insecta	Plecoptera	Animalia | Arthropoda | Insecta | Plecoptera | Arctoperlaria | Nemouroidea | Capniidae | Allocapnia	Nemouroidea	Capniidae		Allocapnia	granulata	Allocapnia granulata (Claassen, 1924)	(Claassen, 1924)	species			INHS	http://grbio.org/institution/illinois-natural-history-survey	N34.610845º W93.697828º	N34.610845º	W93.697828º
INHS_data	PreservedSpecimen	69e90a4b-c288-45b3-a932-b29dd588c99e	INHS Insect Collection 487598	1	Vial	adult	Female	United States	US	Arkansas	Montgomery	2010-01-04	RED-2010-005		Beating sheet	stream		1/4/2010	3 mi SE Pencil Bluff US-270 Bridge, Rocky Shoals Recreation Area	AR:Montgomery Co.; Ouachita R., 3 mi SE Pencil; Bluff US-270. 1/4/2010; R. E. DeWalt RED-2010-005 Allocapnia granulata, F; Det. R. E. DeWalt, 2010	Ouachita River	Ouachita River	Rocky Shoals Recreation Area	Ralph Edward DeWalt	https://orcid.org/0000-0001-9985-9250	Ralph Edward DeWalt	https://orcid.org/0000-0001-9985-9250	2010	ICZN	Animalia	Arthropoda	Insecta	Plecoptera	Animalia | Arthropoda | Insecta | Plecoptera | Arctoperlaria | Nemouroidea | Capniidae | Allocapnia	Nemouroidea	Capniidae		Allocapnia	granulata	Allocapnia granulata (Claassen, 1924)	(Claassen, 1924)	species			INHS	http://grbio.org/institution/illinois-natural-history-survey	N34.610845º W93.697828º	N34.610845º	W93.697828º
INHS_data	PreservedSpecimen	1ff37c74-65ed-463a-be87-cfec48ff4924	INHS Insect Collection 487590	1	Vial	adult	Male	United States	US	Arkansas	Montgomery	2010-01-04	RED-2010-005		Beating sheet	stream		1/4/2010	3 mi SE Pencil Bluff US-270 Bridge, Rocky Shoals Recreation Area	AR:Montgomery Co.; Ouachita R., 3 mi SE Pencil; Bluff US-270. 1/4/2010; R. E. DeWalt RED-2010-005 Allocapnia granulata, M; Det. R. E. DeWalt, 2010	Ouachita River	Ouachita River	Rocky Shoals Recreation Area	Ralph Edward DeWalt	https://orcid.org/0000-0001-9985-9250	Ralph Edward DeWalt	https://orcid.org/0000-0001-9985-9250	2010	ICZN	Animalia	Arthropoda	Insecta	Plecoptera	Animalia | Arthropoda | Insecta | Plecoptera | Arctoperlaria | Nemouroidea | Capniidae | Allocapnia	Nemouroidea	Capniidae		Allocapnia	granulata	Allocapnia granulata (Claassen, 1924)	(Claassen, 1924)	species			INHS	http://grbio.org/institution/illinois-natural-history-survey	N34.610845º W93.697828º	N34.610845º	W93.697828º
INHS_data	PreservedSpecimen	9f18caae-961b-46c6-b455-8e1605e5180f	INHS Insect Collection 487591	1	Vial	adult	Male	United States	US	Arkansas	Montgomery	2010-01-04	RED-2010-005		Beating sheet	stream		1/4/2010	3 mi SE Pencil Bluff US-270 Bridge, Rocky Shoals Recreation Area	AR:Montgomery Co.; Ouachita R., 3 mi SE Pencil; Bluff US-270. 1/4/2010; R. E. DeWalt RED-2010-005 Allocapnia granulata, M; Det. R. E. DeWalt, 2010	Ouachita River	Ouachita River	Rocky Shoals Recreation Area	Ralph Edward DeWalt	https://orcid.org/0000-0001-9985-9250	Ralph Edward DeWalt	https://orcid.org/0000-0001-9985-9250	2010	ICZN	Animalia	Arthropoda	Insecta	Plecoptera	Animalia | Arthropoda | Insecta | Plecoptera | Arctoperlaria | Nemouroidea | Capniidae | Allocapnia	Nemouroidea	Capniidae		Allocapnia	granulata	Allocapnia granulata (Claassen, 1924)	(Claassen, 1924)	species			INHS	http://grbio.org/institution/illinois-natural-history-survey	N34.610845º W93.697828º	N34.610845º	W93.697828º
INHS_data	PreservedSpecimen	74c33052-0118-4f5c-8c46-e656d0f3e3df	INHS Insect Collection 487592	1	Vial	adult	Male	United States	US	Arkansas	Montgomery	2010-01-04	RED-2010-005		Beating sheet	stream		1/4/2010	3 mi SE Pencil Bluff US-270 Bridge, Rocky Shoals Recreation Area	AR:Montgomery Co.; Ouachita R., 3 mi SE Pencil; Bluff US-270. 1/4/2010; R. E. DeWalt RED-2010-005 Allocapnia granulata, M; Det. R. E. DeWalt, 2010	Ouachita River	Ouachita River	Rocky Shoals Recreation Area	Ralph Edward DeWalt	https://orcid.org/0000-0001-9985-9250	Ralph Edward DeWalt	https://orcid.org/0000-0001-9985-9250	2010	ICZN	Animalia	Arthropoda	Insecta	Plecoptera	Animalia | Arthropoda | Insecta | Plecoptera | Arctoperlaria | Nemouroidea | Capniidae | Allocapnia	Nemouroidea	Capniidae		Allocapnia	granulata	Allocapnia granulata (Claassen, 1924)	(Claassen, 1924)	species			INHS	http://grbio.org/institution/illinois-natural-history-survey	N34.610845º W93.697828º	N34.610845º	W93.697828º
INHS_data	PreservedSpecimen	7ee846d6-bad6-4c10-9c3a-6fd17db251e6	INHS Insect Collection 487594	1	Vial	adult	Male	United States	US	Arkansas	Montgomery	2010-01-04	RED-2010-005		Beating sheet	stream		1/4/2010	3 mi SE Pencil Bluff US-270 Bridge, Rocky Shoals Recreation Area	AR:Montgomery Co.; Ouachita R., 3 mi SE Pencil; Bluff US-270. 1/4/2010; R. E. DeWalt RED-2010-005 Allocapnia granulata, M; Det. R. E. DeWalt, 2010	Ouachita River	Ouachita River	Rocky Shoals Recreation Area	Ralph Edward DeWalt	https://orcid.org/0000-0001-9985-9250	Ralph Edward DeWalt	https://orcid.org/0000-0001-9985-9250	2010	ICZN	Animalia	Arthropoda	Insecta	Plecoptera	Animalia | Arthropoda | Insecta | Plecoptera | Arctoperlaria | Nemouroidea | Capniidae | Allocapnia	Nemouroidea	Capniidae		Allocapnia	granulata	Allocapnia granulata (Claassen, 1924)	(Claassen, 1924)	species			INHS	http://grbio.org/institution/illinois-natural-history-survey	N34.610845º W93.697828º	N34.610845º	W93.697828º
INHS_data	PreservedSpecimen	61298a6a-c432-44ef-a4dd-639bf244f2c8	INHS Insect Collection 487597	1	Vial	adult	Male	United States	US	Arkansas	Montgomery	2010-01-04	RED-2010-005		Beating sheet	stream		1/4/2010	3 mi SE Pencil Bluff US-270 Bridge, Rocky Shoals Recreation Area	AR:Montgomery Co.; Ouachita R., 3 mi SE Pencil; Bluff US-270. 1/4/2010; R. E. DeWalt RED-2010-005 Allocapnia granulata, M; Det. R. E. DeWalt, 2010	Ouachita River	Ouachita River	Rocky Shoals Recreation Area	Ralph Edward DeWalt	https://orcid.org/0000-0001-9985-9250	Ralph Edward DeWalt	https://orcid.org/0000-0001-9985-9250	2010	ICZN	Animalia	Arthropoda	Insecta	Plecoptera	Animalia | Arthropoda | Insecta | Plecoptera | Arctoperlaria | Nemouroidea | Capniidae | Allocapnia	Nemouroidea	Capniidae		Allocapnia	granulata	Allocapnia granulata (Claassen, 1924)	(Claassen, 1924)	species			INHS	http://grbio.org/institution/illinois-natural-history-survey	N34.610845º W93.697828º	N34.610845º	W93.697828º
INHS_data	PreservedSpecimen	778ac40e-0197-4a48-98e8-c889bb98077d	INHS Insect Collection 487595	1	Vial	adult	Male	United States	US	Arkansas	Montgomery	2010-01-04	RED-2010-005		Beating sheet	stream		1/4/2010	3 mi SE Pencil Bluff US-270 Bridge, Rocky Shoals Recreation Area	AR:Montgomery Co.; Ouachita R., 3 mi SE Pencil; Bluff US-270. 1/4/2010; R. E. DeWalt RED-2010-005 Allocapnia granulata, M; Det. R. E. DeWalt, 2010	Ouachita River	Ouachita River	Rocky Shoals Recreation Area	Ralph Edward DeWalt	https://orcid.org/0000-0001-9985-9250	Ralph Edward DeWalt	https://orcid.org/0000-0001-9985-9250	2010	ICZN	Animalia	Arthropoda	Insecta	Plecoptera	Animalia | Arthropoda | Insecta | Plecoptera | Arctoperlaria | Nemouroidea | Capniidae | Allocapnia	Nemouroidea	Capniidae		Allocapnia	granulata	Allocapnia granulata (Claassen, 1924)	(Claassen, 1924)	species			INHS	http://grbio.org/institution/illinois-natural-history-survey	N34.610845º W93.697828º	N34.610845º	W93.697828º
INHS_data	PreservedSpecimen	eda3753a-5545-445e-8ed2-50410b842d4f	INHS Insect Collection 487596	1	Vial	adult	Male	United States	US	Arkansas	Montgomery	2010-01-04	RED-2010-005		Beating sheet	stream		1/4/2010	3 mi SE Pencil Bluff US-270 Bridge, Rocky Shoals Recreation Area	AR:Montgomery Co.; Ouachita R., 3 mi SE Pencil; Bluff US-270. 1/4/2010; R. E. DeWalt RED-2010-005 Allocapnia granulata, M; Det. R. E. DeWalt, 2010	Ouachita River	Ouachita River	Rocky Shoals Recreation Area	Ralph Edward DeWalt	https://orcid.org/0000-0001-9985-9250	Ralph Edward DeWalt	https://orcid.org/0000-0001-9985-9250	2010	ICZN	Animalia	Arthropoda	Insecta	Plecoptera	Animalia | Arthropoda | Insecta | Plecoptera | Arctoperlaria | Nemouroidea | Capniidae | Allocapnia	Nemouroidea	Capniidae		Allocapnia	granulata	Allocapnia granulata (Claassen, 1924)	(Claassen, 1924)	species			INHS	http://grbio.org/institution/illinois-natural-history-survey	N34.610845º W93.697828º	N34.610845º	W93.697828º
INHS_data	PreservedSpecimen	7f569da6-3758-4fa2-9b29-42b40dd1f009	INHS Insect Collection 487593	1	Vial	adult	Male	United States	US	Arkansas	Montgomery	2010-01-04	RED-2010-005		Beating sheet	stream		1/4/2010	3 mi SE Pencil Bluff US-270 Bridge, Rocky Shoals Recreation Area	AR:Montgomery Co.; Ouachita R., 3 mi SE Pencil; Bluff US-270. 1/4/2010; R. E. DeWalt RED-2010-005 Allocapnia granulata, M; Det. R. E. DeWalt, 2010	Ouachita River	Ouachita River	Rocky Shoals Recreation Area	Ralph Edward DeWalt	https://orcid.org/0000-0001-9985-9250	Ralph Edward DeWalt	https://orcid.org/0000-0001-9985-9250	2010	ICZN	Animalia	Arthropoda	Insecta	Plecoptera	Animalia | Arthropoda | Insecta | Plecoptera | Arctoperlaria | Nemouroidea | Capniidae | Allocapnia	Nemouroidea	Capniidae		Allocapnia	granulata	Allocapnia granulata (Claassen, 1924)	(Claassen, 1924)	species			INHS	http://grbio.org/institution/illinois-natural-history-survey	N34.610845º W93.697828º	N34.610845º	W93.697828º
INHS_data	PreservedSpecimen	bc34084c-a770-4abf-8a6b-8573cd649a39	INHS Insect Collection 793796	10	Vial	adult	Female	United States	US	Arkansas	Nevada	1981-02-28				stream		28-II-81	Hwy 67 jct. bridge [at CR-35]	ARK: Nevada Co. Wilson Cr. Hwy 67 jct. bridge 28-II-81 Allocapnia granulata 18 M 10 F Det. B. C. Poulton Photographed by: Ed DeWalt, Felipe Soto-Adames Date: 12/7/2015 Notes: K.W. Stewart Collection	Wilson Creek	Wilson Creek				Barry C. Poulton	https://orcid.org/0000-0002-7219-4911		ICZN	Animalia	Arthropoda	Insecta	Plecoptera	Animalia | Arthropoda | Insecta | Plecoptera | Arctoperlaria | Nemouroidea | Capniidae | Allocapnia	Nemouroidea	Capniidae		Allocapnia	granulata	Allocapnia granulata (Claassen, 1924)	(Claassen, 1924)	species			INHS	http://grbio.org/institution/illinois-natural-history-survey	N33.87522º W93.32788º	N33.87522º	W93.32788º
INHS_data	PreservedSpecimen	5efb6c6f-8f35-44e1-b15b-85ce3478bba6	INHS Insect Collection 793796	18	Vial	adult	Male	United States	US	Arkansas	Nevada	1981-02-28				stream		28-II-81	Hwy 67 jct. bridge [at CR-35]	ARK: Nevada Co. Wilson Cr. Hwy 67 jct. bridge 28-II-81 Robinson & Koym Allocapnia granulata 18 M 10 F Det. B. C. Poulton Photographed by: Ed DeWalt, Felipe Soto-Adames Date: 12/7/2015 Notes: K.W. Stewart Collection	Wilson Creek	Wilson Creek				Barry C. Poulton	https://orcid.org/0000-0002-7219-4911		ICZN	Animalia	Arthropoda	Insecta	Plecoptera	Animalia | Arthropoda | Insecta | Plecoptera | Arctoperlaria | Nemouroidea | Capniidae | Allocapnia	Nemouroidea	Capniidae		Allocapnia	granulata	Allocapnia granulata (Claassen, 1924)	(Claassen, 1924)	species			INHS	http://grbio.org/institution/illinois-natural-history-survey	N33.87522º W93.32788º	N33.87522º	W93.32788º
INHS_data	PreservedSpecimen	381c06b6-d7b7-4ed2-928e-5cae26cf0b14	INHS Insect Collection 795129	3	Vial	adult	Male	United States	US	Arkansas	Montgomery	1980-11-22				river		22 Nov. 1980	Albert Pike Recreation Area	Ark. Montgomery Co., Little Missouri R. LM-5 22 Nov. 1980 Allocapnia granulata [2 M, F] Photographed by: Felipe Soto-Adames Date: 12/15/2015 Notes: K.W. Stewart Collection	Little Missouri River	Little Missouri River	Albert Pike Recreation Area						ICZN	Animalia	Arthropoda	Insecta	Plecoptera	Animalia | Arthropoda | Insecta | Plecoptera | Arctoperlaria | Nemouroidea | Capniidae | Allocapnia	Nemouroidea	Capniidae		Allocapnia	granulata	Allocapnia granulata (Claassen, 1924)	(Claassen, 1924)	species			INHS	http://grbio.org/institution/illinois-natural-history-survey	N34.37591º W93.87771º	N34.37591º	W93.87771º
INHS_data	PreservedSpecimen	78b1fe46-33e2-4331-a933-f796afdf638d	INHS Insect Collection 795129	1	Vial	adult	Female	United States	US	Arkansas	Montgomery	1980-11-22				river		22 Nov. 1980	Albert Pike Recreation Area	Ark. Montgomery Co., Little Missouri R., LM-5, 22 Nov. 1980 Allocapnia granulata [2 M, F] Photographed by: Felipe Soto-Adames Date: 12/15/2015 Notes: K.W. Stewart Collection	Little Missouri River	Little Missouri River	Albert Pike Recreation Area						ICZN	Animalia	Arthropoda	Insecta	Plecoptera	Animalia | Arthropoda | Insecta | Plecoptera | Arctoperlaria | Nemouroidea | Capniidae | Allocapnia	Nemouroidea	Capniidae		Allocapnia	granulata	Allocapnia granulata (Claassen, 1924)	(Claassen, 1924)	species			INHS	http://grbio.org/institution/illinois-natural-history-survey	N34.37591º W93.87771º	N34.37591º	W93.87771º
INHS_data	PreservedSpecimen	760a3af7-e400-4e20-95b0-b4888faa2fb7	INHS Plecoptera 8945	1	Vial	adult	Male	United States	US	Arkansas	Benton	1959-02-22				river		Feb. 22, 1959	near Garfield	Ark., Benton Co.; nr. Garfield, Lost Bridge; White River; Feb. 22, 1959; R. E. Hesselscherdt Allocapnia granulata Claassen, W.E. Ricker 1960	Lost Bridge, White River	Lost Bridge, White River		R.E. Hesselschwerdt		W. E. Ricker		1960	ICZN	Animalia	Arthropoda	Insecta	Plecoptera	Animalia | Arthropoda | Insecta | Plecoptera | Arctoperlaria | Nemouroidea | Capniidae | Allocapnia	Nemouroidea	Capniidae		Allocapnia	granulata	Allocapnia granulata (Claassen, 1924)	(Claassen, 1924)	species			INHS	http://grbio.org/institution/illinois-natural-history-survey	N36.448º W93.974º	N36.448º	W93.974º
INHS_data	PreservedSpecimen	b01d774c-3fca-485c-a883-537c57974312	INHS Plecoptera 8998	1	Vial	adult	Female	United States	US	Arkansas	Madison	1963-01-10				river		January 10, 1963	Ark., Madison Co.; King's River; SE 1/4 Sec 33, T17N, R24W; January 10, 1963; O. Hite & L. Aggus	Ark., Madison Co.; King's River; SE 1/4 Sec 33, T17N, R24W; January 10, 1963; O. Hite & L. Aggus Allocapnia granulata Claassen, [W.E Ricker]	King's River	King's River		Otis A. Hite | L. R. Aggus		W. E. Ricker			ICZN	Animalia	Arthropoda	Insecta	Plecoptera	Animalia | Arthropoda | Insecta | Plecoptera | Arctoperlaria | Nemouroidea | Capniidae | Allocapnia	Nemouroidea	Capniidae		Allocapnia	granulata	Allocapnia granulata (Claassen, 1924)	(Claassen, 1924)	species			INHS	http://grbio.org/institution/illinois-natural-history-survey	N36.0866º W93.5379º	N36.0866º	W93.5379º
INHS_data	PreservedSpecimen	17a3789d-4943-41c9-aec8-4c8d60091431	INHS Plecoptera 8998	5	Vial	adult	Male	United States	US	Arkansas	Madison	1963-01-10				river		January 10, 1963	Ark., Madison Co.; King's River; SE 1/4 Sec 33, T17N, R24W; January 10, 1963; O. Hite & L. Aggus	Ark., Madison Co.; King's River; SE 1/4 Sec 33, T17N, R24W; January 10, 1963; O. Hite & L. Aggus Allocapnia granulata Claassen, [W.E Ricker]	King's River	King's River		Otis A. Hite | L. R. Aggus		W. E. Ricker			ICZN	Animalia	Arthropoda	Insecta	Plecoptera	Animalia | Arthropoda | Insecta | Plecoptera | Arctoperlaria | Nemouroidea | Capniidae | Allocapnia	Nemouroidea	Capniidae		Allocapnia	granulata	Allocapnia granulata (Claassen, 1924)	(Claassen, 1924)	species			INHS	http://grbio.org/institution/illinois-natural-history-survey	N36.0866º W93.5379º	N36.0866º	W93.5379º
INHS_data	PreservedSpecimen	e4b8a107-090e-4e0c-a15a-64646b666e4f	INHS Plecoptera 8999	4	Vial	adult	Male	United States	US	Arkansas	Madison	1963-01-10				river		January 10, 1963	Ark., Madison Co.; King's River; SE 1/4 Sec 33, T17N, R24W; January 10, 1963; O. Hite & L. Aggus	Ark., Madison Co.; King's River; SE 1/4 Sec 33, T17N, R24W; January 10, 1963; O. Hite & L. Aggus Allocapnia granulata Claassen, [W.E Ricker]	King's River	King's River		Otis A. Hite | L. R. Aggus		W. E. Ricker			ICZN	Animalia	Arthropoda	Insecta	Plecoptera	Animalia | Arthropoda | Insecta | Plecoptera | Arctoperlaria | Nemouroidea | Capniidae | Allocapnia	Nemouroidea	Capniidae		Allocapnia	granulata	Allocapnia granulata (Claassen, 1924)	(Claassen, 1924)	species			INHS	http://grbio.org/institution/illinois-natural-history-survey	N36.0866º W93.5379º	N36.0866º	W93.5379º
INHS_data	PreservedSpecimen	dc97fb81-bdc8-498a-81dd-2c97d5a20bd5	INHS Plecoptera 9000	1	Vial	adult	Male	United States	US	Arkansas	Madison	1963-01-10				river		January 10, 1963	Ark., Madison Co.; King's River; SE 1/4 Sec 33, T17N, R24W; January 10, 1963; O. Hite & L. Aggus	Ark., Madison Co.; King's River; SE 1/4 Sec 33, T17N, R24W; January 10, 1963; O. Hite & L. Aggus Allocapnia granulata Claassen, [W.E Ricker]	King's River	King's River		Otis A. Hite | L. R. Aggus		W. E. Ricker			ICZN	Animalia	Arthropoda	Insecta	Plecoptera	Animalia | Arthropoda | Insecta | Plecoptera | Arctoperlaria | Nemouroidea | Capniidae | Allocapnia	Nemouroidea	Capniidae		Allocapnia	granulata	Allocapnia granulata (Claassen, 1924)	(Claassen, 1924)	species			INHS	http://grbio.org/institution/illinois-natural-history-survey	N36.0866º W93.5379º	N36.0866º	W93.5379º
INHS_data	PreservedSpecimen	9d6f3ee4-b77a-4844-9829-3ac0d9b62379	INHS Plecoptera 8989	1	Vial	adult	Female	United States	US	Arkansas	Madison	1963-01-10				stream		January 10, 1963	Ark., Madison Co.; War Eagle Cr.; SE 1/4 Sec 24, T17N, R26W; January 10, 1963; O. Hite & L. Aggus	Ark., Madison Co.; War Eagle Cr.; SE 1/4 Sec 24, T17N, R26W; January 10, 1963; O. Hite & L. Aggus Allocapnia granulata Claassen, [W.E Ricker]	War Eagle Creek	War Eagle Creek		Otis A. Hite | L. R. Aggus		W. E. Ricker			ICZN	Animalia	Arthropoda	Insecta	Plecoptera	Animalia | Arthropoda | Insecta | Plecoptera | Arctoperlaria | Nemouroidea | Capniidae | Allocapnia	Nemouroidea	Capniidae		Allocapnia	granulata	Allocapnia granulata (Claassen, 1924)	(Claassen, 1924)	species			INHS	http://grbio.org/institution/illinois-natural-history-survey	N35.9013º W93.7014º	N35.9013º	W93.7014º
INHS_data	PreservedSpecimen	250067c3-b158-4c2e-8888-4641593d8261	INHS Plecoptera 8990	2	Vial	adult	Female	United States	US	Arkansas	Madison	1963-01-10				stream		January 10, 1963	Ark., Madison Co.; War Eagle Cr.; SE 1/4 Sec 24, T17N, R26W; January 10, 1963; O. Hite & L. Aggus	Ark., Madison Co.; War Eagle Cr.; SE 1/4 Sec 24, T17N, R26W; January 10, 1963; O. Hite & L. Aggus Allocapnia granulata Claassen, [W.E Ricker]	War Eagle Creek	War Eagle Creek		Otis A. Hite | L. R. Aggus		W. E. Ricker			ICZN	Animalia	Arthropoda	Insecta	Plecoptera	Animalia | Arthropoda | Insecta | Plecoptera | Arctoperlaria | Nemouroidea | Capniidae | Allocapnia	Nemouroidea	Capniidae		Allocapnia	granulata	Allocapnia granulata (Claassen, 1924)	(Claassen, 1924)	species			INHS	http://grbio.org/institution/illinois-natural-history-survey	N35.9013º W93.7014º	N35.9013º	W93.7014º
INHS_data	PreservedSpecimen	2a1e1d31-0cbd-4d90-a2ee-70e51ee2c314	INHS Plecoptera 8989	1	Vial	adult	Male	United States	US	Arkansas	Madison	1963-01-10				stream		January 10, 1963	Ark., Madison Co.; War Eagle Cr.; SE 1/4 Sec 24, T17N, R26W; January 10, 1963; O. Hite & L. Aggus	Ark., Madison Co.; War Eagle Cr.; SE 1/4 Sec 24, T17N, R26W; January 10, 1963; O. Hite & L. Aggus Allocapnia granulata Claassen, [W.E Ricker]	War Eagle Creek	War Eagle Creek		Otis A. Hite | L. R. Aggus		W. E. Ricker			ICZN	Animalia	Arthropoda	Insecta	Plecoptera	Animalia | Arthropoda | Insecta | Plecoptera | Arctoperlaria | Nemouroidea | Capniidae | Allocapnia	Nemouroidea	Capniidae		Allocapnia	granulata	Allocapnia granulata (Claassen, 1924)	(Claassen, 1924)	species			INHS	http://grbio.org/institution/illinois-natural-history-survey	N35.9013º W93.7014º	N35.9013º	W93.7014º
INHS_data	PreservedSpecimen	d98e06e2-3d71-48a1-b1df-65c054b945f5	INHS Plecoptera 9306	1	Vial	adult	Female	United States	US	Arkansas	Montgomery	1963-03-09				stream		March 9, 1963	Hwy 27	Ark., Montgomery Co.; Story Creek, Hwy. 27; March 9, 1963; O. Hite & M. Wall Allocapnia granulata Claassen, [W.E Ricker]	Story Creek	Story Creek		Otis A. Hite | M. Wall		W. E. Ricker			ICZN	Animalia	Arthropoda	Insecta	Plecoptera	Animalia | Arthropoda | Insecta | Plecoptera | Arctoperlaria | Nemouroidea | Capniidae | Allocapnia	Nemouroidea	Capniidae		Allocapnia	granulata	Allocapnia granulata (Claassen, 1924)	(Claassen, 1924)	species			INHS	http://grbio.org/institution/illinois-natural-history-survey	N34.68927º W93.52108º	N34.68927º	W93.52108º
INHS_data	PreservedSpecimen	4c4a6dee-811c-4820-8f24-e810ba6f2851	INHS Plecoptera 9303	3	Vial	adult	Male	United States	US	Arkansas	Yell	1963-03-09				river		March 9, 1963	at AR-7	Ark., Yell Co.; Petit Jean Cr., Hwy. 7; March 9, 1963; O. Hite & M. Wall Allocapnia granulata Claassen, [W.E Ricker]	Petit Jean River	Petit Jean River		Otis A. Hite | M. Wall		W. E. Ricker			ICZN	Animalia	Arthropoda	Insecta	Plecoptera	Animalia | Arthropoda | Insecta | Plecoptera | Arctoperlaria | Nemouroidea | Capniidae | Allocapnia	Nemouroidea	Capniidae		Allocapnia	granulata	Allocapnia granulata (Claassen, 1924)	(Claassen, 1924)	species			INHS	http://grbio.org/institution/illinois-natural-history-survey	N35.07501º W93.19923º	N35.07501º	W93.19923º
INHS_data	PreservedSpecimen	5d54e6b4-d257-488a-a116-0029f847b483	INHS Plecoptera 9303	3	Vial	adult	Female	United States	US	Arkansas	Yell	1963-03-09				river		March 9, 1963	at AR-7	Ark., Yell Co.; Petit Jean Cr., Hwy. 7; March 9, 1963; O. Hite & M. Wall Allocapnia granulata Claassen, [W.E Ricker]	Petit Jean River	Petit Jean River		Otis A. Hite | M. Wall		W. E. Ricker			ICZN	Animalia	Arthropoda	Insecta	Plecoptera	Animalia | Arthropoda | Insecta | Plecoptera | Arctoperlaria | Nemouroidea | Capniidae | Allocapnia	Nemouroidea	Capniidae		Allocapnia	granulata	Allocapnia granulata (Claassen, 1924)	(Claassen, 1924)	species			INHS	http://grbio.org/institution/illinois-natural-history-survey	N35.07501º W93.19923º	N35.07501º	W93.19923º
INHS_data	PreservedSpecimen	2e653db9-6cca-47f7-93b2-0a354ab19da3	INHS Plecoptera 8962	3	Vial	adult		United States	US	Arkansas	Logan	1959-02-10				stream		Feb. 10, 1959	North N Ione, Rt. 23	Ark.; Logan Co.; Fletcher Creek; N. Ione; Rt. 23; Feb. 10, 1959; Ross and Stannard Allocapnia granulata Claassen, [W.E Ricker]	Fletcher Creek	Fletcher Creek		Herbert Holdsworth Ross | Lewis Judson Stannard		W. E. Ricker			ICZN	Animalia	Arthropoda	Insecta	Plecoptera	Animalia | Arthropoda | Insecta | Plecoptera | Arctoperlaria | Nemouroidea | Capniidae | Allocapnia	Nemouroidea	Capniidae		Allocapnia	granulata	Allocapnia granulata (Claassen, 1924)	(Claassen, 1924)	species			INHS	http://grbio.org/institution/illinois-natural-history-survey	N35.064º W94.047º	N35.064º	W94.047º
INHS_data	PreservedSpecimen	0c34d669-2cdd-4e35-9662-03dc3ffc3c59	INHS Plecoptera 8968	2	Vial	adult		United States	US	Arkansas	Logan	1959-02-10				stream		Feb. 10, 1959	North N Ione, Rt. 23	Ark.; Logan Co.; Fletcher Creek; N. Ione; Rt. 23; Feb. 10, 1959; Ross and Stannard Allocapnia granulata Claassen, [W.E Ricker]	Fletcher Creek	Fletcher Creek		Herbert Holdsworth Ross | Lewis Judson Stannard		W. E. Ricker			ICZN	Animalia	Arthropoda	Insecta	Plecoptera	Animalia | Arthropoda | Insecta | Plecoptera | Arctoperlaria | Nemouroidea | Capniidae | Allocapnia	Nemouroidea	Capniidae		Allocapnia	granulata	Allocapnia granulata (Claassen, 1924)	(Claassen, 1924)	species			INHS	http://grbio.org/institution/illinois-natural-history-survey	N35.064º W94.047º	N35.064º	W94.047º
INHS_data	PreservedSpecimen	99286b82-b20d-4576-8d25-c5a4abafcdc2	INHS Plecoptera 8969	2	Vial	adult		United States	US	Arkansas	Logan	1959-02-10				stream		Feb. 10, 1959	North N Ione, Rt. 23	Ark.; Logan Co.; Fletcher Creek; N. Ione; Rt. 23; Feb. 10, 1959; Ross and Stannard Allocapnia granulata Claassen, [W.E Ricker]	Fletcher Creek	Fletcher Creek		Herbert Holdsworth Ross | Lewis Judson Stannard		W. E. Ricker			ICZN	Animalia	Arthropoda	Insecta	Plecoptera	Animalia | Arthropoda | Insecta | Plecoptera | Arctoperlaria | Nemouroidea | Capniidae | Allocapnia	Nemouroidea	Capniidae		Allocapnia	granulata	Allocapnia granulata (Claassen, 1924)	(Claassen, 1924)	species			INHS	http://grbio.org/institution/illinois-natural-history-survey	N35.064º W94.047º	N35.064º	W94.047º
INHS_data	PreservedSpecimen	a0a60f24-0954-4dc5-aada-e2a2700a30cc	INHS Plecoptera 8965	3	Vial	adult		United States	US	Arkansas	Logan	1959-02-10				stream		Feb. 10, 1959	North N Ione, Rt. 23	Ark.; Logan Co.; Fletcher Creek; N. Ione; Rt. 23; Feb. 10, 1959; Ross and Stannard Allocapnia granulata Claassen, [W.E Ricker] 1	Fletcher Creek	Fletcher Creek		Herbert Holdsworth Ross | Lewis Judson Stannard		W. E. Ricker			ICZN	Animalia	Arthropoda	Insecta	Plecoptera	Animalia | Arthropoda | Insecta | Plecoptera | Arctoperlaria | Nemouroidea | Capniidae | Allocapnia	Nemouroidea	Capniidae		Allocapnia	granulata	Allocapnia granulata (Claassen, 1924)	(Claassen, 1924)	species			INHS	http://grbio.org/institution/illinois-natural-history-survey	N35.064º W94.047º	N35.064º	W94.047º
INHS_data	PreservedSpecimen	9a59ad04-5131-4b89-bc72-43a0c4387f38	INHS Plecoptera 8967	3	Vial	adult		United States	US	Arkansas	Logan	1959-02-10				stream		Feb. 10, 1959	North N Ione, Rt. 23	Ark.; Logan Co.; Fletcher Creek; N. Ione; Rt. 23; Feb. 10, 1959; Ross and Stannard Allocapnia granulata Claassen, [W.E Ricker] 3	Fletcher Creek	Fletcher Creek		Herbert Holdsworth Ross | Lewis Judson Stannard		W. E. Ricker			ICZN	Animalia	Arthropoda	Insecta	Plecoptera	Animalia | Arthropoda | Insecta | Plecoptera | Arctoperlaria | Nemouroidea | Capniidae | Allocapnia	Nemouroidea	Capniidae		Allocapnia	granulata	Allocapnia granulata (Claassen, 1924)	(Claassen, 1924)	species			INHS	http://grbio.org/institution/illinois-natural-history-survey	N35.064º W94.047º	N35.064º	W94.047º
INHS_data	PreservedSpecimen	85d4b836-8930-4db0-b71d-5fb43b9d0143	INHS Plecoptera 8963	3	Vial	adult		United States	US	Arkansas	Logan	1959-02-10				stream		Feb. 10, 1959	North N Ione, Rt. 23	Ark.; Logan Co.; Fletcher Creek; N. Ione; Rt. 23; Feb. 10, 1959; Ross and Stannard Allocapnia granulata Claassen, [W.E Ricker] 4	Fletcher Creek	Fletcher Creek		Herbert Holdsworth Ross | Lewis Judson Stannard		W. E. Ricker			ICZN	Animalia	Arthropoda	Insecta	Plecoptera	Animalia | Arthropoda | Insecta | Plecoptera | Arctoperlaria | Nemouroidea | Capniidae | Allocapnia	Nemouroidea	Capniidae		Allocapnia	granulata	Allocapnia granulata (Claassen, 1924)	(Claassen, 1924)	species			INHS	http://grbio.org/institution/illinois-natural-history-survey	N35.064º W94.047º	N35.064º	W94.047º
INHS_data	PreservedSpecimen	1e803cc7-0306-431b-bfdc-28c64d67cd21	INHS Plecoptera 8961	3	Vial	adult		United States	US	Arkansas	Logan	1959-02-10				stream		Feb. 10, 1959	North N Ione, Rt. 23	Ark.; Logan Co.; Fletcher Creek; N. Ione; Rt. 23; Feb. 10, 1959; Ross and Stannard Allocapnia granulata Claassen, [W.E Ricker] 5	Fletcher Creek	Fletcher Creek		Herbert Holdsworth Ross | Lewis Judson Stannard		W. E. Ricker			ICZN	Animalia	Arthropoda	Insecta	Plecoptera	Animalia | Arthropoda | Insecta | Plecoptera | Arctoperlaria | Nemouroidea | Capniidae | Allocapnia	Nemouroidea	Capniidae		Allocapnia	granulata	Allocapnia granulata (Claassen, 1924)	(Claassen, 1924)	species			INHS	http://grbio.org/institution/illinois-natural-history-survey	N35.064º W94.047º	N35.064º	W94.047º
INHS_data	PreservedSpecimen	39765a97-7868-469d-9864-d12b1c937259	INHS Plecoptera 8966	3	Vial	adult		United States	US	Arkansas	Logan	1959-02-10				stream		Feb. 10, 1959	North N Ione, Rt. 23	Ark.; Logan Co.; Fletcher Creek; N. Ione; Rt. 23; Feb. 10, 1959; Ross and Stannard Allocapnia granulata Claassen, [W.E Ricker] 6	Fletcher Creek	Fletcher Creek		Herbert Holdsworth Ross | Lewis Judson Stannard		W. E. Ricker			ICZN	Animalia	Arthropoda	Insecta	Plecoptera	Animalia | Arthropoda | Insecta | Plecoptera | Arctoperlaria | Nemouroidea | Capniidae | Allocapnia	Nemouroidea	Capniidae		Allocapnia	granulata	Allocapnia granulata (Claassen, 1924)	(Claassen, 1924)	species			INHS	http://grbio.org/institution/illinois-natural-history-survey	N35.064º W94.047º	N35.064º	W94.047º
INHS_data	PreservedSpecimen	3ae3f984-556e-46c5-9a76-cca90151453d	INHS Plecoptera 8964	3	Vial	adult		United States	US	Arkansas	Logan	1959-02-10				stream		Feb. 10, 1959	North N Ione, Rt. 23	Ark.; Logan Co.; Fletcher Creek; N. Ione; Rt. 23; Feb. 10, 1959; Ross and Stannard Allocapnia granulata Claassen, [W.E Ricker] 7	Fletcher Creek	Fletcher Creek		Herbert Holdsworth Ross | Lewis Judson Stannard		W. E. Ricker			ICZN	Animalia	Arthropoda	Insecta	Plecoptera	Animalia | Arthropoda | Insecta | Plecoptera | Arctoperlaria | Nemouroidea | Capniidae | Allocapnia	Nemouroidea	Capniidae		Allocapnia	granulata	Allocapnia granulata (Claassen, 1924)	(Claassen, 1924)	species			INHS	http://grbio.org/institution/illinois-natural-history-survey	N35.064º W94.047º	N35.064º	W94.047º
INHS_data	PreservedSpecimen	3cba9f93-204a-4fe9-9c60-2ac28efb800d	INHS Plecoptera 8953	3	Vial	adult		United States	US	Arkansas	Benton	1959-02-22				river		Feb. 22, 1959	near Garfield	Ark.: near Garfield; Lost Bridge, White R.; Feb. 22, 1959; R. E. Hesselschwerdt Allocapnia granulata Claassen, [W.E Ricker]	Lost Bridge, White River	Lost Bridge, White River		R.E. Hesselschwerdt		W. E. Ricker			ICZN	Animalia	Arthropoda	Insecta	Plecoptera	Animalia | Arthropoda | Insecta | Plecoptera | Arctoperlaria | Nemouroidea | Capniidae | Allocapnia	Nemouroidea	Capniidae		Allocapnia	granulata	Allocapnia granulata (Claassen, 1924)	(Claassen, 1924)	species			INHS	http://grbio.org/institution/illinois-natural-history-survey	N36.448º W93.974º	N36.448º	W93.974º
INHS_data	PreservedSpecimen	afabfd4d-97bf-4c7c-97a7-c3e53de048aa	INHS Plecoptera 8958	3	Vial	adult		United States	US	Arkansas	Benton	1959-02-22				river		Feb. 22, 1959	near Garfield	Ark.: near Garfield; Lost Bridge, White R.; Feb. 22, 1959; R. E. Hesselschwerdt Allocapnia granulata Claassen, [W.E Ricker]	Lost Bridge, White River	Lost Bridge, White River		R.E. Hesselschwerdt		W. E. Ricker			ICZN	Animalia	Arthropoda	Insecta	Plecoptera	Animalia | Arthropoda | Insecta | Plecoptera | Arctoperlaria | Nemouroidea | Capniidae | Allocapnia	Nemouroidea	Capniidae		Allocapnia	granulata	Allocapnia granulata (Claassen, 1924)	(Claassen, 1924)	species			INHS	http://grbio.org/institution/illinois-natural-history-survey	N36.448º W93.974º	N36.448º	W93.974º
INHS_data	PreservedSpecimen	92eb8614-5963-46ee-96cf-38d20903b303	INHS Plecoptera 8957	3	Vial	adult		United States	US	Arkansas	Benton	1959-02-22				river		Feb. 22, 1959	near Garfield	Ark.: near Garfield; Lost Bridge, White R.; Feb. 22, 1959; R. E. Hesselschwerdt Allocapnia granulata Claassen, [W.E Ricker] 11	Lost Bridge, White River	Lost Bridge, White River		R.E. Hesselschwerdt		W. E. Ricker			ICZN	Animalia	Arthropoda	Insecta	Plecoptera	Animalia | Arthropoda | Insecta | Plecoptera | Arctoperlaria | Nemouroidea | Capniidae | Allocapnia	Nemouroidea	Capniidae		Allocapnia	granulata	Allocapnia granulata (Claassen, 1924)	(Claassen, 1924)	species			INHS	http://grbio.org/institution/illinois-natural-history-survey	N36.448º W93.974º	N36.448º	W93.974º
INHS_data	PreservedSpecimen	b5eb7dc4-78f4-464f-b2aa-2b28478aea57	INHS Plecoptera 8956	3	Vial	adult		United States	US	Arkansas	Benton	1959-02-22				river		Feb. 22, 1959	near Garfield	Ark.: near Garfield; Lost Bridge, White R.; Feb. 22, 1959; R. E. Hesselschwerdt Allocapnia granulata Claassen, [W.E Ricker] 2	Lost Bridge, White River	Lost Bridge, White River		R.E. Hesselschwerdt		W. E. Ricker			ICZN	Animalia	Arthropoda	Insecta	Plecoptera	Animalia | Arthropoda | Insecta | Plecoptera | Arctoperlaria | Nemouroidea | Capniidae | Allocapnia	Nemouroidea	Capniidae		Allocapnia	granulata	Allocapnia granulata (Claassen, 1924)	(Claassen, 1924)	species			INHS	http://grbio.org/institution/illinois-natural-history-survey	N36.448º W93.974º	N36.448º	W93.974º
INHS_data	PreservedSpecimen	7679ddd2-059a-45fc-96c3-d4613b4e9451	INHS Plecoptera 8951	3	Vial	adult		United States	US	Arkansas	Benton	1959-02-22				river		Feb. 22, 1959	near Garfield	Ark.: near Garfield; Lost Bridge, White R.; Feb. 22, 1959; R. E. Hesselschwerdt Allocapnia granulata Claassen, [W.E Ricker] 3	Lost Bridge, White River	Lost Bridge, White River		R.E. Hesselschwerdt		W. E. Ricker			ICZN	Animalia	Arthropoda	Insecta	Plecoptera	Animalia | Arthropoda | Insecta | Plecoptera | Arctoperlaria | Nemouroidea | Capniidae | Allocapnia	Nemouroidea	Capniidae		Allocapnia	granulata	Allocapnia granulata (Claassen, 1924)	(Claassen, 1924)	species			INHS	http://grbio.org/institution/illinois-natural-history-survey	N36.448º W93.974º	N36.448º	W93.974º
INHS_data	PreservedSpecimen	f6177611-c5a2-4781-b9e9-dc3bc9c6aad9	INHS Plecoptera 8952	3	Vial	adult		United States	US	Arkansas	Benton	1959-02-22				river		Feb. 22, 1959	near Garfield	Ark.: near Garfield; Lost Bridge, White R.; Feb. 22, 1959; R. E. Hesselschwerdt Allocapnia granulata Claassen, [W.E Ricker] 4	Lost Bridge, White River	Lost Bridge, White River		R.E. Hesselschwerdt		W. E. Ricker			ICZN	Animalia	Arthropoda	Insecta	Plecoptera	Animalia | Arthropoda | Insecta | Plecoptera | Arctoperlaria | Nemouroidea | Capniidae | Allocapnia	Nemouroidea	Capniidae		Allocapnia	granulata	Allocapnia granulata (Claassen, 1924)	(Claassen, 1924)	species			INHS	http://grbio.org/institution/illinois-natural-history-survey	N36.448º W93.974º	N36.448º	W93.974º
INHS_data	PreservedSpecimen	5fce7753-43ed-4b06-a5e8-0424803a4828	INHS Plecoptera 8954	3	Vial	adult		United States	US	Arkansas	Benton	1959-02-22				river		Feb. 22, 1959	near Garfield	Ark.: near Garfield; Lost Bridge, White R.; Feb. 22, 1959; R. E. Hesselschwerdt Allocapnia granulata Claassen, [W.E Ricker] 4	Lost Bridge, White River	Lost Bridge, White River		R.E. Hesselschwerdt		W. E. Ricker			ICZN	Animalia	Arthropoda	Insecta	Plecoptera	Animalia | Arthropoda | Insecta | Plecoptera | Arctoperlaria | Nemouroidea | Capniidae | Allocapnia	Nemouroidea	Capniidae		Allocapnia	granulata	Allocapnia granulata (Claassen, 1924)	(Claassen, 1924)	species			INHS	http://grbio.org/institution/illinois-natural-history-survey	N36.448º W93.974º	N36.448º	W93.974º
INHS_data	PreservedSpecimen	1b210223-48ba-4ff5-b99b-14d202dcda33	INHS Plecoptera 8959	3	Vial	adult		United States	US	Arkansas	Benton	1959-02-22				river		Feb. 22, 1959	near Garfield	Ark.: near Garfield; Lost Bridge, White R.; Feb. 22, 1959; R. E. Hesselschwerdt Allocapnia granulata Claassen, [W.E Ricker] 5	Lost Bridge, White River	Lost Bridge, White River		R.E. Hesselschwerdt		W. E. Ricker			ICZN	Animalia	Arthropoda	Insecta	Plecoptera	Animalia | Arthropoda | Insecta | Plecoptera | Arctoperlaria | Nemouroidea | Capniidae | Allocapnia	Nemouroidea	Capniidae		Allocapnia	granulata	Allocapnia granulata (Claassen, 1924)	(Claassen, 1924)	species			INHS	http://grbio.org/institution/illinois-natural-history-survey	N36.448º W93.974º	N36.448º	W93.974º
INHS_data	PreservedSpecimen	20916fc3-f2ad-43f9-b4bf-e01ee4c0c97e	INHS Plecoptera 8950	3	Vial	adult		United States	US	Arkansas	Benton	1959-02-22				river		Feb. 22, 1959	near Garfield	Ark.: near Garfield; Lost Bridge, White R.; Feb. 22, 1959; R. E. Hesselschwerdt Allocapnia granulata Claassen, [W.E Ricker] 8	Lost Bridge, White River	Lost Bridge, White River		R.E. Hesselschwerdt		W. E. Ricker			ICZN	Animalia	Arthropoda	Insecta	Plecoptera	Animalia | Arthropoda | Insecta | Plecoptera | Arctoperlaria | Nemouroidea | Capniidae | Allocapnia	Nemouroidea	Capniidae		Allocapnia	granulata	Allocapnia granulata (Claassen, 1924)	(Claassen, 1924)	species			INHS	http://grbio.org/institution/illinois-natural-history-survey	N36.448º W93.974º	N36.448º	W93.974º
INHS_data	PreservedSpecimen	07e3ba77-ad23-426b-8221-f84ecffd7fb5	INHS Plecoptera 8955	3	Vial	adult		United States	US	Arkansas	Benton	1959-02-22				river		Feb. 22, 1959	near Garfield	Ark.: near Garfield; Lost Bridge, White R.; Feb. 22, 1959; R. E. Hesselschwerdt Allocapnia granulata Claassen, [W.E Ricker] 9	Lost Bridge, White River	Lost Bridge, White River		R.E. Hesselschwerdt		W. E. Ricker			ICZN	Animalia	Arthropoda	Insecta	Plecoptera	Animalia | Arthropoda | Insecta | Plecoptera | Arctoperlaria | Nemouroidea | Capniidae | Allocapnia	Nemouroidea	Capniidae		Allocapnia	granulata	Allocapnia granulata (Claassen, 1924)	(Claassen, 1924)	species			INHS	http://grbio.org/institution/illinois-natural-history-survey	N36.448º W93.974º	N36.448º	W93.974º
INHS_data	PreservedSpecimen	5f3e447d-58f2-45f1-9847-093483efce06	INHS Plecoptera 8946	3	Vial	adult		United States	US	Arkansas	Benton	1959-02-22				river		Feb. 22, 1959	near Garfield	Arkansas: Near Garfield; Lost Bridge; White River; Feb. 22, 1959; R. E. Hesselschwerdt Allocapnia granulata Claassen, [W.E Ricker]	Lost Bridge, White River	White River		R.E. Hesselschwerdt		W. E. Ricker			ICZN	Animalia	Arthropoda	Insecta	Plecoptera	Animalia | Arthropoda | Insecta | Plecoptera | Arctoperlaria | Nemouroidea | Capniidae | Allocapnia	Nemouroidea	Capniidae		Allocapnia	granulata	Allocapnia granulata (Claassen, 1924)	(Claassen, 1924)	species			INHS	http://grbio.org/institution/illinois-natural-history-survey	N36.448º W93.974º	N36.448º	W93.974º
INHS_data	PreservedSpecimen	0a7e9e39-b349-4cad-a3e2-c7a11bb8a8f5	INHS Plecoptera 8947	3	Vial	adult		United States	US	Arkansas	Benton	1959-02-22				river		Feb. 22, 1959	near Garfield	Arkansas: Near Garfield; Lost Bridge; White River; Feb. 22, 1959; R. E. Hesselschwerdt Allocapnia granulata Claassen, [W.E Ricker]	Lost Bridge, White River	White River		R.E. Hesselschwerdt		W. E. Ricker			ICZN	Animalia	Arthropoda	Insecta	Plecoptera	Animalia | Arthropoda | Insecta | Plecoptera | Arctoperlaria | Nemouroidea | Capniidae | Allocapnia	Nemouroidea	Capniidae		Allocapnia	granulata	Allocapnia granulata (Claassen, 1924)	(Claassen, 1924)	species			INHS	http://grbio.org/institution/illinois-natural-history-survey	N36.448º W93.974º	N36.448º	W93.974º
INHS_data	PreservedSpecimen	56b476fa-e0d4-4840-9865-d3b06e4b9034	INHS Plecoptera 8948	3	Vial	adult		United States	US	Arkansas	Benton	1959-02-22				river		Feb. 22, 1959	near Garfield	Arkansas: Near Garfield; Lost Bridge; White River; Feb. 22, 1959; R. E. Hesselschwerdt Allocapnia granulata Claassen, [W.E Ricker]	Lost Bridge, White River	White River		R.E. Hesselschwerdt		W. E. Ricker			ICZN	Animalia	Arthropoda	Insecta	Plecoptera	Animalia | Arthropoda | Insecta | Plecoptera | Arctoperlaria | Nemouroidea | Capniidae | Allocapnia	Nemouroidea	Capniidae		Allocapnia	granulata	Allocapnia granulata (Claassen, 1924)	(Claassen, 1924)	species			INHS	http://grbio.org/institution/illinois-natural-history-survey	N36.448º W93.974º	N36.448º	W93.974º
INHS_data	PreservedSpecimen	5d9be57f-d0bd-432b-b033-e190d35f3ed3	INHS Plecoptera 8949	3	Vial	adult		United States	US	Arkansas	Benton	1959-02-22				river		Feb. 22, 1959	near Garfield	Arkansas: Near Garfield; Lost Bridge; White River; Feb. 22, 1959; R. E. Hesselschwerdt Allocapnia granulata Claassen, [W.E Ricker]	Lost Bridge, White River	White River		R.E. Hesselschwerdt		W. E. Ricker			ICZN	Animalia	Arthropoda	Insecta	Plecoptera	Animalia | Arthropoda | Insecta | Plecoptera | Arctoperlaria | Nemouroidea | Capniidae | Allocapnia	Nemouroidea	Capniidae		Allocapnia	granulata	Allocapnia granulata (Claassen, 1924)	(Claassen, 1924)	species			INHS	http://grbio.org/institution/illinois-natural-history-survey	N36.448º W93.974º	N36.448º	W93.974º
INHS_data	PreservedSpecimen	5f744628-fafe-47ab-a979-38e0d89e68a5	INHS Plecoptera 8735	3	Vial	adult		United States	US	Arkansas	Benton	1943-02-21				river		Feb. 21, 1943	Benton Co., Ark.; White River; Feb. 21, 1943; Weldon Larimore	Benton Co., Ark.; White River; Feb. 21, 1943; Weldon Larimore Allocapnia granulata Claassen, [T.H. Frison 1943]	White River	White River		W. Larimore		Theodore Henry Frison		1943	ICZN	Animalia	Arthropoda	Insecta	Plecoptera	Animalia | Arthropoda | Insecta | Plecoptera | Arctoperlaria | Nemouroidea | Capniidae | Allocapnia	Nemouroidea	Capniidae		Allocapnia	granulata	Allocapnia granulata (Claassen, 1924)	(Claassen, 1924)	species			INHS	http://grbio.org/institution/illinois-natural-history-survey	N36.3895º W93.898º	N36.3895º	W93.898º
INHS_data	PreservedSpecimen	07a9a099-2c7c-481d-b2d9-2adf8ca9618c	INHS Plecoptera 8733	3	Vial	adult		United States	US	Arkansas	Benton	1943-02-21				river		Feb. 21, 1943	Benton Co., Ark.; White River; Feb. 21, 1943; Weldon Larimore	Benton Co., Ark.; White River; Feb. 21, 1943; Weldon Larimore Allocapnia granulata Claassen, [T.H. Frison 1943]	White River	White River		W. Larimore		Theodore Henry Frison		1943	ICZN	Animalia	Arthropoda	Insecta	Plecoptera	Animalia | Arthropoda | Insecta | Plecoptera | Arctoperlaria | Nemouroidea | Capniidae | Allocapnia	Nemouroidea	Capniidae		Allocapnia	granulata	Allocapnia granulata (Claassen, 1924)	(Claassen, 1924)	species			INHS	http://grbio.org/institution/illinois-natural-history-survey	N36.3895º W93.898º	N36.3895º	W93.898º
INHS_data	PreservedSpecimen	f373ef5e-b218-46c8-aa90-018df66efbe2	INHS Plecoptera 8845	3	Vial	adult		United States	US	Arkansas	Benton	1943-02-21				river		Feb. 21, 1943	Benton Co., Ark.; White River; Feb. 21, 1943; Weldon Larimore	Benton Co., Ark.; White River; Feb. 21, 1943; Weldon Larimore Allocapnia granulata Claassen, [T.H. Frison 1943]	White River	White River		W. Larimore		Theodore Henry Frison		1943	ICZN	Animalia	Arthropoda	Insecta	Plecoptera	Animalia | Arthropoda | Insecta | Plecoptera | Arctoperlaria | Nemouroidea | Capniidae | Allocapnia	Nemouroidea	Capniidae		Allocapnia	granulata	Allocapnia granulata (Claassen, 1924)	(Claassen, 1924)	species			INHS	http://grbio.org/institution/illinois-natural-history-survey	N36.3895º W93.898º	N36.3895º	W93.898º
INHS_data	PreservedSpecimen	49392ffd-a551-4a00-bf99-755be20a70c6	INHS Plecoptera 8921	3	Vial	adult	Male	United States	US	Arkansas	Benton	1943-02-21				river		Feb. 21, 1943	Benton Co., Ark.; White River; Feb. 21, 1943; Weldon Larimore	Benton Co., Ark.; White River; Feb. 21, 1943; Weldon Larimore Allocapnia granulata Claassen, [T.H. Frison 1943]	White River	White River		W. Larimore		Theodore Henry Frison		1943	ICZN	Animalia	Arthropoda	Insecta	Plecoptera	Animalia | Arthropoda | Insecta | Plecoptera | Arctoperlaria | Nemouroidea | Capniidae | Allocapnia	Nemouroidea	Capniidae		Allocapnia	granulata	Allocapnia granulata (Claassen, 1924)	(Claassen, 1924)	species			INHS	http://grbio.org/institution/illinois-natural-history-survey	N36.3895º W93.898º	N36.3895º	W93.898º
INHS_data	PreservedSpecimen	8291936e-efce-4335-9c01-da5853401433	INHS Plecoptera 8924	3	Vial	adult	Male	United States	US	Arkansas	Benton	1943-02-21				river		Feb. 21, 1943	Benton Co., Ark.; White River; Feb. 21, 1943; Weldon Larimore	Benton Co., Ark.; White River; Feb. 21, 1943; Weldon Larimore Allocapnia granulata Claassen, [T.H. Frison 1943]	White River	White River		W. Larimore		Theodore Henry Frison		1943	ICZN	Animalia	Arthropoda	Insecta	Plecoptera	Animalia | Arthropoda | Insecta | Plecoptera | Arctoperlaria | Nemouroidea | Capniidae | Allocapnia	Nemouroidea	Capniidae		Allocapnia	granulata	Allocapnia granulata (Claassen, 1924)	(Claassen, 1924)	species			INHS	http://grbio.org/institution/illinois-natural-history-survey	N36.3895º W93.898º	N36.3895º	W93.898º
INHS_data	PreservedSpecimen	f565acd9-11a8-4b5b-a0f1-f3ef5d44db7e	INHS Plecoptera 8923	3	Vial	adult	Male	United States	US	Arkansas	Benton	1943-02-21				river		Feb. 21, 1943	Benton Co., Ark.; White River; Feb. 21, 1943; Weldon Larimore	Benton Co., Ark.; White River; Feb. 21, 1943; Weldon Larimore Allocapnia granulata Claassen, [T.H. Frison 1943]	White River	White River		W. Larimore		Theodore Henry Frison		1943	ICZN	Animalia	Arthropoda	Insecta	Plecoptera	Animalia | Arthropoda | Insecta | Plecoptera | Arctoperlaria | Nemouroidea | Capniidae | Allocapnia	Nemouroidea	Capniidae		Allocapnia	granulata	Allocapnia granulata (Claassen, 1924)	(Claassen, 1924)	species			INHS	http://grbio.org/institution/illinois-natural-history-survey	N36.3895º W93.898º	N36.3895º	W93.898º
INHS_data	PreservedSpecimen	d4394f2f-7dc2-4efb-81c4-a219882e0bc1	INHS Plecoptera 8922	3	Vial	adult	Male	United States	US	Arkansas	Benton	1943-02-21				river		Feb. 21, 1943	Benton Co., Ark.; White River; Feb. 21, 1943; Weldon Larimore	Benton Co., Ark.; White River; Feb. 21, 1943; Weldon Larimore Allocapnia granulata Claassen, [T.H. Frison 1943]	White River	White River		W. Larimore		Theodore Henry Frison		1943	ICZN	Animalia	Arthropoda	Insecta	Plecoptera	Animalia | Arthropoda | Insecta | Plecoptera | Arctoperlaria | Nemouroidea | Capniidae | Allocapnia	Nemouroidea	Capniidae		Allocapnia	granulata	Allocapnia granulata (Claassen, 1924)	(Claassen, 1924)	species			INHS	http://grbio.org/institution/illinois-natural-history-survey	N36.3895º W93.898º	N36.3895º	W93.898º
INHS_data	PreservedSpecimen	d85d74ef-6797-405d-93bc-88191a2df808	INHS Plecoptera 8925	1	Vial	adult	Male	United States	US	Arkansas	Benton	1943-02-21				river		Feb. 21, 1943	Benton Co., Ark.; White River; Feb. 21, 1943; Weldon Larimore	Benton Co., Ark.; White River; Feb. 21, 1943; Weldon Larimore Allocapnia granulata Claassen, [T.H. Frison 1943]	White River	White River		W. Larimore		Theodore Henry Frison		1943	ICZN	Animalia	Arthropoda	Insecta	Plecoptera	Animalia | Arthropoda | Insecta | Plecoptera | Arctoperlaria | Nemouroidea | Capniidae | Allocapnia	Nemouroidea	Capniidae		Allocapnia	granulata	Allocapnia granulata (Claassen, 1924)	(Claassen, 1924)	species			INHS	http://grbio.org/institution/illinois-natural-history-survey	N36.3895º W93.898º	N36.3895º	W93.898º
INHS_data	PreservedSpecimen	f92fb66c-4aa1-4991-8eb3-e709808531c8	INHS Plecoptera 8919	3	Vial	adult	Male	United States	US	Arkansas	Benton	1943-02-21				river		Feb. 21, 1943	Benton Co., Ark.; White River; Feb. 21, 1943; Weldon Larimore	Benton Co., Ark.; White River; Feb. 21, 1943; Weldon Larimore Allocapnia granulata Claassen, [T.H. Frison 1943] illustrated	White River	White River		W. Larimore		Theodore Henry Frison		1943	ICZN	Animalia	Arthropoda	Insecta	Plecoptera	Animalia | Arthropoda | Insecta | Plecoptera | Arctoperlaria | Nemouroidea | Capniidae | Allocapnia	Nemouroidea	Capniidae		Allocapnia	granulata	Allocapnia granulata (Claassen, 1924)	(Claassen, 1924)	species			INHS	http://grbio.org/institution/illinois-natural-history-survey	N36.3895º W93.898º	N36.3895º	W93.898º
INHS_data	PreservedSpecimen	c0e2e5f5-4cd6-4eaa-b3c2-9eebfe0a9037	INHS Plecoptera 8920	3	Vial	adult	Male	United States	US	Arkansas	Benton	1943-02-21				river		Feb. 21, 1943	Benton Co., Ark.; White River; Feb. 21, 1943; Weldon Larimore	Benton Co., Ark.; White River; Feb. 21, 1943; Weldon Larimore Allocapnia granulata Claassen, [T.H. Frison 1943]; confirmed B.C. Poulton	White River	White River		W. Larimore		Barry C. Poulton	https://orcid.org/0000-0002-7219-4911		ICZN	Animalia	Arthropoda	Insecta	Plecoptera	Animalia | Arthropoda | Insecta | Plecoptera | Arctoperlaria | Nemouroidea | Capniidae | Allocapnia	Nemouroidea	Capniidae		Allocapnia	granulata	Allocapnia granulata (Claassen, 1924)	(Claassen, 1924)	species			INHS	http://grbio.org/institution/illinois-natural-history-survey	N36.3895º W93.898º	N36.3895º	W93.898º
INHS_data	PreservedSpecimen	d61fb69f-212c-48a8-9fb8-9bdd0e70b7e4	INHS Plecoptera 8731	25	Vial	adult	Female	United States	US	Arkansas	Benton	1943-02-21				river		Feb. 21, 1943	Benton Co., Ark.; White River; Feb. 21, 1943; Weldon Larimore	Benton Co., Ark.; White River; Feb. 21, 1943; Weldon Larimore Allocapnia granulata Claassen, T.H. Frison 1943	White River	White River		W. Larimore		Theodore Henry Frison		1943	ICZN	Animalia	Arthropoda	Insecta	Plecoptera	Animalia | Arthropoda | Insecta | Plecoptera | Arctoperlaria | Nemouroidea | Capniidae | Allocapnia	Nemouroidea	Capniidae		Allocapnia	granulata	Allocapnia granulata (Claassen, 1924)	(Claassen, 1924)	species			INHS	http://grbio.org/institution/illinois-natural-history-survey	N36.3895º W93.898º	N36.3895º	W93.898º
INHS_data	PreservedSpecimen	22bee8ee-4326-417f-928f-b56db3352995	INHS Plecoptera 8926	26	Vial	adult	Male	United States	US	Arkansas	Benton	1943-02-21				river		Feb. 21, 1943	Benton Co., Ark.; White River; Feb. 21, 1943; Weldon Larimore	Benton Co., Ark.; White River; Feb. 21, 1943; Weldon Larimore Allocapnia granulata Claassen, T.H. Frison 1943	White River	White River		W. Larimore		Theodore Henry Frison		1943	ICZN	Animalia	Arthropoda	Insecta	Plecoptera	Animalia | Arthropoda | Insecta | Plecoptera | Arctoperlaria | Nemouroidea | Capniidae | Allocapnia	Nemouroidea	Capniidae		Allocapnia	granulata	Allocapnia granulata (Claassen, 1924)	(Claassen, 1924)	species			INHS	http://grbio.org/institution/illinois-natural-history-survey	N36.3895º W93.898º	N36.3895º	W93.898º
INHS_data	PreservedSpecimen	336e4a99-498b-46fe-9bc7-d949802a1f0a	INHS Plecoptera 8732	12	Vial	adult	Female	United States	US	Arkansas	Benton	1944-01-22				river		Jan. 22, 1944	Benton Co., Ark.; White River; Jan. 22, 1944; W. Larimore	Benton Co., Ark.; White River; Jan. 22, 1944; W. Larimore Allocapnia granulata Claassen	White River	White River		W. Larimore					ICZN	Animalia	Arthropoda	Insecta	Plecoptera	Animalia | Arthropoda | Insecta | Plecoptera | Arctoperlaria | Nemouroidea | Capniidae | Allocapnia	Nemouroidea	Capniidae		Allocapnia	granulata	Allocapnia granulata (Claassen, 1924)	(Claassen, 1924)	species			INHS	http://grbio.org/institution/illinois-natural-history-survey	N36.3895º W93.898º	N36.3895º	W93.898º
INHS_data	PreservedSpecimen	c88f65d2-9894-4e2e-b359-889459b68b60	INHS Plecoptera 8734	4	Vial	immature		United States	US	Arkansas	Benton	1944-01-22				river		Jan. 22, 1944	Benton Co., Ark.; White River; Jan. 22, 1944; W. Larimore	Benton Co., Ark.; White River; Jan. 22, 1944; W. Larimore Allocapnia granulata Claassen	White River	White River		W. Larimore					ICZN	Animalia	Arthropoda	Insecta	Plecoptera	Animalia | Arthropoda | Insecta | Plecoptera | Arctoperlaria | Nemouroidea | Capniidae | Allocapnia	Nemouroidea	Capniidae		Allocapnia	granulata	Allocapnia granulata (Claassen, 1924)	(Claassen, 1924)	species			INHS	http://grbio.org/institution/illinois-natural-history-survey	N36.3895º W93.898º	N36.3895º	W93.898º
INHS_data	PreservedSpecimen	1f8dcb8a-eb6e-4ae0-b553-610748e66f0e	INHS Plecoptera 9203	1	Vial	adult	Female	United States	US	Arkansas	Washington	1961-02-14				stream		Feb. 14, 1961	east of Goshen	E of Goshen, Ark.; Washington Co.; Brush Creek; Feb. 14, 1961; Ross & Ross Allocapnia granulata Claassen, [W.E Ricker]	Brush Creek	Brush Creek		Herbert Holdsworth Ross | Jean Alexander Ross		W. E. Ricker			ICZN	Animalia	Arthropoda	Insecta	Plecoptera	Animalia | Arthropoda | Insecta | Plecoptera | Arctoperlaria | Nemouroidea | Capniidae | Allocapnia	Nemouroidea	Capniidae		Allocapnia	granulata	Allocapnia granulata (Claassen, 1924)	(Claassen, 1924)	species			INHS	http://grbio.org/institution/illinois-natural-history-survey	N36.1021º W93.986º	N36.1021º	W93.986º
INHS_data	PreservedSpecimen	9ec33d69-422b-49af-9156-2510ecbef9fd	INHS Plecoptera 9203	1	Vial	adult	Male	United States	US	Arkansas	Washington	1961-02-14				stream		Feb. 14, 1961	east of Goshen	E of Goshen, Ark.; Washington Co.; Brush Creek; Feb. 14, 1961; Ross & Ross Allocapnia granulata Claassen, [W.E Ricker]	Brush Creek	Brush Creek		Herbert Holdsworth Ross | Jean Alexander Ross		W. E. Ricker			ICZN	Animalia	Arthropoda	Insecta	Plecoptera	Animalia | Arthropoda | Insecta | Plecoptera | Arctoperlaria | Nemouroidea | Capniidae | Allocapnia	Nemouroidea	Capniidae		Allocapnia	granulata	Allocapnia granulata (Claassen, 1924)	(Claassen, 1924)	species			INHS	http://grbio.org/institution/illinois-natural-history-survey	N36.1021º W93.986º	N36.1021º	W93.986º
INHS_data	PreservedSpecimen	0e3206fe-c8dc-4666-8176-361f8490e28e	INHS Insect Collection 793794	34	Vial	adult	Male	United States	US	Arkansas	Benton	1976-02-06				river		6 Feb. 1976	6 mi E Siloam Springs	Field 14 USA ARK Benton Co. 5 mi. east of Siloam Sprgs. 6 Feb. 1976 Illinois R. C. J. McCraw & P. Kittle Allocapnia granulata 50 M, 42 F|Confirmed B. C. Poulton|34 M, 28 F Photographed by: Ed DeWalt, Felipe Soto-Adames Date: 12/7/2015 Notes: K.W. Stewart Collection	Illinois River	Illinois River		C. J. McCraw | Paul Kittle		Barry C. Poulton	https://orcid.org/0000-0002-7219-4911		ICZN	Animalia	Arthropoda	Insecta	Plecoptera	Animalia | Arthropoda | Insecta | Plecoptera | Arctoperlaria | Nemouroidea | Capniidae | Allocapnia	Nemouroidea	Capniidae		Allocapnia	granulata	Allocapnia granulata (Claassen, 1924)	(Claassen, 1924)	species			INHS	http://grbio.org/institution/illinois-natural-history-survey	N36.17389º W94.44981º	N36.17389º	W94.44981º
INHS_data	PreservedSpecimen	f6b06ed5-b7d8-4620-b267-5c346a58ef01	INHS Insect Collection 793794	28	Vial	adult	Female	United States	US	Arkansas	Benton	1976-02-06				river		6 Feb. 1976	6 mi E Siloam Springs	Field 14 USA ARK Benton Co. 5 mi. east of Siloam Sprgs. 6 Feb. 1976 Illinois R. C. J. McCraw & P. Kittle Allocapnia granulata 50 M, 42 F|Confirmed B. C. Poulton|34 M, 28 F Photographed by: Ed DeWalt, Felipe Soto-Adames Date: 12/7/2015 Notes: K.W. Stewart Collection	Illinois River	Illinois River		C. J. McCraw | Paul Kittle		Barry C. Poulton	https://orcid.org/0000-0002-7219-4911		ICZN	Animalia	Arthropoda	Insecta	Plecoptera	Animalia | Arthropoda | Insecta | Plecoptera | Arctoperlaria | Nemouroidea | Capniidae | Allocapnia	Nemouroidea	Capniidae		Allocapnia	granulata	Allocapnia granulata (Claassen, 1924)	(Claassen, 1924)	species			INHS	http://grbio.org/institution/illinois-natural-history-survey	N36.17389º W94.44981º	N36.17389º	W94.44981º
INHS_data	PreservedSpecimen	b1a0ac69-bee5-4922-ac44-4082449faff4	INHS Insect Collection 793797	58	Vial	adult	Female	United States	US	Arkansas	Madison	1976-02-08				river		8 Feb. 1976	1/2 mi. w.n.w. Marble	Field 17 USA ARK Madison Co. 1/2 mi. w.n.w. Marble 8 Feb. 1976 King's River coll. McCraw and Kittle Allocapnia granulata confirmed B. C. Poulton|Allocapnia granulata 68 M 58 F Photographed by: Ed DeWalt, Felipe Soto-Adames Date: 12/7/2015 Notes: K.W. Stewart Collection	King's River	King's River		Paul Kittle | C. J. McCraw		Barry C. Poulton	https://orcid.org/0000-0002-7219-4911		ICZN	Animalia	Arthropoda	Insecta	Plecoptera	Animalia | Arthropoda | Insecta | Plecoptera | Arctoperlaria | Nemouroidea | Capniidae | Allocapnia	Nemouroidea	Capniidae		Allocapnia	granulata	Allocapnia granulata (Claassen, 1924)	(Claassen, 1924)	species			INHS	http://grbio.org/institution/illinois-natural-history-survey	N36.14352º W93.59365º	N36.14352º	W93.59365º
INHS_data	PreservedSpecimen	6a0da7b6-1581-4df6-954b-56e7a64da490	INHS Insect Collection 793797	68	Vial	adult	Male	United States	US	Arkansas	Madison	1976-02-08				river		8 Feb. 1976	1/2 mi. w.n.w. Marble	Field 17 USA ARK Madison Co. 1/2 mi. w.n.w. Marble 8 Feb. 1976 King's River coll. McCraw and Kittle Allocapnia granulata confirmed B. C. Poulton|Allocapnia granulata 68 M 58 F Photographed by: Ed DeWalt, Felipe Soto-Adames Date: 12/7/2015 Notes: K.W. Stewart Collection	King's River	King's River		Paul Kittle | C. J. McCraw		Barry C. Poulton	https://orcid.org/0000-0002-7219-4911		ICZN	Animalia	Arthropoda	Insecta	Plecoptera	Animalia | Arthropoda | Insecta | Plecoptera | Arctoperlaria | Nemouroidea | Capniidae | Allocapnia	Nemouroidea	Capniidae		Allocapnia	granulata	Allocapnia granulata (Claassen, 1924)	(Claassen, 1924)	species			INHS	http://grbio.org/institution/illinois-natural-history-survey	N36.14352º W93.59365º	N36.14352º	W93.59365º
INHS_data	PreservedSpecimen	e33cfc2e-7e03-4fe3-aedd-8274295f8e61	INHS Insect Collection 793795	32	Vial	adult	Male	United States	US	Arkansas	Madison	1976-02-08				stream		8 Feb. 1976	3 mi NE Huntsville	Field 18 USA ARK Madison Co. 3 mi. n.e. Huntsville 8 Feb. 1976 War Eagle Cr. Coll. McCraw and Kittle Allocapnia granulata 52 M, 35 F|Confirmed B. C. Poulton|32 M, 25 F Photographed by: Ed DeWalt, Felipe Soto-Adames Date: 12/7/2015 Notes: K.W. Stewart Collection	War Eagle Creek	War Eagle Creek		C. J. McCraw | Paul Kittle		Barry C. Poulton	https://orcid.org/0000-0002-7219-4911		ICZN	Animalia	Arthropoda	Insecta	Plecoptera	Animalia | Arthropoda | Insecta | Plecoptera | Arctoperlaria | Nemouroidea | Capniidae | Allocapnia	Nemouroidea	Capniidae		Allocapnia	granulata	Allocapnia granulata (Claassen, 1924)	(Claassen, 1924)	species			INHS	http://grbio.org/institution/illinois-natural-history-survey	N36.12078º W93.69355º	N36.12078º	W93.69355º
INHS_data	PreservedSpecimen	c22d44f2-34ba-4175-b6c8-8200a18e4aa4	INHS Insect Collection 793795	25	Vial	adult	Female	United States	US	Arkansas	Madison	1976-02-08				stream		8 Feb. 1976	3 mi NE Huntsville	Field 18 USA ARK Madison Co. 3 mi. n.e. Huntsville 8 Feb. 1976 War Eagle Cr. Coll. McCraw and Kittle Allocapnia granulata 52 M, 35 F|Confirmed B. C. Poulton|32 M, 25 F Photographed by: Ed DeWalt, Felipe Soto-Adames Date: 12/7/2015 Notes: K.W. Stewart Collection	War Eagle Creek	War Eagle Creek		C. J. McCraw | Paul Kittle		Barry C. Poulton	https://orcid.org/0000-0002-7219-4911		ICZN	Animalia	Arthropoda	Insecta	Plecoptera	Animalia | Arthropoda | Insecta | Plecoptera | Arctoperlaria | Nemouroidea | Capniidae | Allocapnia	Nemouroidea	Capniidae		Allocapnia	granulata	Allocapnia granulata (Claassen, 1924)	(Claassen, 1924)	species			INHS	http://grbio.org/institution/illinois-natural-history-survey	N36.12078º W93.69355º	N36.12078º	W93.69355º
INHS_data	PreservedSpecimen	cf83ac16-c962-4a43-a4ee-7c433f556894	INHS Plecoptera 9331	7	Vial	adult	Male	United States	US	Arkansas	Benton	1958-03-09				river		Mar. 9, 1958	Garfield	Garfield, Ark.; Mar. 9, 1958; White R., 35°F.; R. Hesselschwerdt Allocapnia granulata Claassen, [W.E Ricker]	White River	White River		R.E. Hesselschwerdt		W. E. Ricker			ICZN	Animalia	Arthropoda	Insecta	Plecoptera	Animalia | Arthropoda | Insecta | Plecoptera | Arctoperlaria | Nemouroidea | Capniidae | Allocapnia	Nemouroidea	Capniidae		Allocapnia	granulata	Allocapnia granulata (Claassen, 1924)	(Claassen, 1924)	species			INHS	http://grbio.org/institution/illinois-natural-history-survey	N36.448º W93.974º	N36.448º	W93.974º
INHS_data	PreservedSpecimen	96f4e9fc-2de1-415c-a0c4-9ff362f8a0e9	INHS Plecoptera 9331	7	Vial	adult	Female	United States	US	Arkansas	Benton	1958-03-09				river		Mar. 9, 1958	Garfield	Garfield, Ark.; Mar. 9, 1958; White R., 35°F.; R. Hesselschwerdt Allocapnia granulata Claassen, [W.E Ricker]	White River	White River		R.E. Hesselschwerdt		W. E. Ricker			ICZN	Animalia	Arthropoda	Insecta	Plecoptera	Animalia | Arthropoda | Insecta | Plecoptera | Arctoperlaria | Nemouroidea | Capniidae | Allocapnia	Nemouroidea	Capniidae		Allocapnia	granulata	Allocapnia granulata (Claassen, 1924)	(Claassen, 1924)	species			INHS	http://grbio.org/institution/illinois-natural-history-survey	N36.448º W93.974º	N36.448º	W93.974º
INHS_data	PreservedSpecimen	bc28c60e-bf92-459b-af9f-d875cab11e73	INHS Insect Collection 1535737	3	Vial	adult	Male	United States	US	Arkansas	Izard	1994-02-26	HWR-94-34			river		26 Feb. 1994	AR: Izard Co.: Strawberry River at St. Hwy 289, 3.4 miles south of Horseshoe Bend and jct. of St. Hwy 289 and 354	HWR 94-34: Strawberry R., at Hwy 289 Allocapnia granulata, 3M, det. L.V. Hart 2024	Strawberry River			Henry W. Robison		Lily V. Hart	https://orcid.org/0000-0002-2906-1849	2024	ICZN	Animalia	Arthropoda	Insecta	Plecoptera	Animalia | Arthropoda | Insecta | Plecoptera | Arctoperlaria | Nemouroidea | Capniidae | Allocapnia	Nemouroidea	Capniidae		Allocapnia	granulata	Allocapnia granulata (Claassen, 1924)	(Claassen, 1924)	species			INHS	http://grbio.org/institution/illinois-natural-history-survey
INHS_data	PreservedSpecimen	edf50f41-6752-482b-b889-a7a45e17043b	INHS Insect Collection 910699	4	Vial	adult	Male	United States	US	Arkansas	Izard	1994-02-26	HWR-94-35			river		26 Feb. 1994	AR: Izard Co.: Strawberry River at St. Hwy 56, west of Myron, AR.	HWR 94-35: Strawberry R. at Hwy 56 Allocapnia granulata, 4M, det. L.V. Hart 2024	Strawberry River			Henry W. Robison		Lily V. Hart	https://orcid.org/0000-0002-2906-1849	2024	ICZN	Animalia	Arthropoda	Insecta	Plecoptera	Animalia | Arthropoda | Insecta | Plecoptera | Arctoperlaria | Nemouroidea | Capniidae | Allocapnia	Nemouroidea	Capniidae		Allocapnia	granulata	Allocapnia granulata (Claassen, 1924)	(Claassen, 1924)	species			INHS	http://grbio.org/institution/illinois-natural-history-survey
INHS_data	PreservedSpecimen	2c69aae5-89e0-4ae9-897c-04c8f5dd92f8	INHS Insect Collection 910700	1	Vial	adult	Male	United States	US	Arkansas	Izard	1994-02-26	HWR-94-37			river		26 Feb. 1994	AR: Izard Co., Strawberry River at Co. gravel road, 1.8 miles south of Myron, AR.	HWR 94-37: Strawberry R., 57 at Myron Allocapnia granulata, M, F, det. L.V. Hart 2024	Strawberry River			Henry W. Robison		Lily V. Hart	https://orcid.org/0000-0002-2906-1849	2024	ICZN	Animalia	Arthropoda	Insecta	Plecoptera	Animalia | Arthropoda | Insecta | Plecoptera | Arctoperlaria | Nemouroidea | Capniidae | Allocapnia	Nemouroidea	Capniidae		Allocapnia	granulata	Allocapnia granulata (Claassen, 1924)	(Claassen, 1924)	species			INHS	http://grbio.org/institution/illinois-natural-history-survey
INHS_data	PreservedSpecimen	42a3a443-1597-431d-a729-5eeed7a2e779	INHS Insect Collection 910700	1	Vial	adult	Female	United States	US	Arkansas	Izard	1994-02-26	HWR-94-37			river		26 Feb. 1994	AR: Izard Co., Strawberry River at Co. gravel road, 1.8 miles south of Myron, AR.	HWR 94-37: Strawberry R., 57 at Myron Allocapnia granulata, M, F, det. L.V. Hart 2024	Strawberry River			Henry W. Robison		Lily V. Hart	https://orcid.org/0000-0002-2906-1849	2024	ICZN	Animalia	Arthropoda	Insecta	Plecoptera	Animalia | Arthropoda | Insecta | Plecoptera | Arctoperlaria | Nemouroidea | Capniidae | Allocapnia	Nemouroidea	Capniidae		Allocapnia	granulata	Allocapnia granulata (Claassen, 1924)	(Claassen, 1924)	species			INHS	http://grbio.org/institution/illinois-natural-history-survey
INHS_data	PreservedSpecimen	ae5dc793-ba25-44a0-9b5f-a36654f9c088	INHS Insect Collection 1504201	3	Vial	adult	Female	United States	US	Arkansas	Yell	1996-02-10	HWR-96-20			stream		10 Feb. 1996	AR: Yell Co.: Irons Fork of Ouachita River at St. Hwy 27	HWR 96-20: AR: Yell Co.: Irons Fork of Ouachita River at St. Hwy 27, 10 Feb. 1996, H.W. Robison Allocapnia granulata, 10M, 3F, Det. L.V. Hart 2023 Allocapnia granulata, 9M, 3F, Det. B.C. Poulton B.C. Poulton Donation Photographed by: Lily Hart	Irons Fork			Henry W. Robison		Lily V. Hart	https://orcid.org/0000-0002-2906-1849	2023	ICZN	Animalia	Arthropoda	Insecta	Plecoptera	Animalia | Arthropoda | Insecta | Plecoptera | Arctoperlaria | Nemouroidea | Capniidae | Allocapnia	Nemouroidea	Capniidae		Allocapnia	granulata	Allocapnia granulata (Claassen, 1924)	(Claassen, 1924)	species			INHS	http://grbio.org/institution/illinois-natural-history-survey
INHS_data	PreservedSpecimen	5583a30a-fe56-45a2-89b3-61d84e40087a	INHS Insect Collection 1504201	10	Vial	adult	Male	United States	US	Arkansas	Yell	1996-02-10	HWR-96-20			stream		10 Feb. 1996	AR: Yell Co.: Irons Fork of Ouachita River at St. Hwy 27	HWR 96-20: AR: Yell Co.: Irons Fork of Ouachita River at St. Hwy 27, 10 Feb. 1996, H.W. Robison Allocapnia granulata, 10M, 3F, Det. L.V. Hart 2023 Allocapnia granulata, 9M, 3F, Det. B.C. Poulton B.C. Poulton Donation Photographed by: Lily Hart	Irons Fork			Henry W. Robison		Lily V. Hart	https://orcid.org/0000-0002-2906-1849	2023	ICZN	Animalia	Arthropoda	Insecta	Plecoptera	Animalia | Arthropoda | Insecta | Plecoptera | Arctoperlaria | Nemouroidea | Capniidae | Allocapnia	Nemouroidea	Capniidae		Allocapnia	granulata	Allocapnia granulata (Claassen, 1924)	(Claassen, 1924)	species			INHS	http://grbio.org/institution/illinois-natural-history-survey
INHS_data	PreservedSpecimen	5ff72d2f-2882-48ff-b040-79d7b144657f	INHS Insect Collection 1520159	1	Vial	adult	Male	United States	US	Arkansas	Yell	1996-02-10	HWR-96-21			river		10 Feb. 1996	AR: Yell Co.: South Fork of Fourche la Fave River at St. Hwy. 27 at Onyx, AR.	HWR 96-21: AR: Yell Co.: South Fork of Fourche la Fave River at St. Hwy. 27 at Onyx, AR., 10 Feb. 1996, H.W. Robison Allocapnia granulata, M, Det. L.V. Hart 2023 Allocapnia granulata, 1M, Det. B.C. Poulton B.C. Poulton Donation Photographed by: Lily Hart	South Fork Fourche La Fave River			Henry W. Robison		Lily V. Hart	https://orcid.org/0000-0002-2906-1849	2023	ICZN	Animalia	Arthropoda	Insecta	Plecoptera	Animalia | Arthropoda | Insecta | Plecoptera | Arctoperlaria | Nemouroidea | Capniidae | Allocapnia	Nemouroidea	Capniidae		Allocapnia	granulata	Allocapnia granulata (Claassen, 1924)	(Claassen, 1924)	species			INHS	http://grbio.org/institution/illinois-natural-history-survey
INHS_data	PreservedSpecimen	d5f6d342-5a9a-496e-a5ae-7842c620b008	INHS Insect Collection 1520089	2	Vial	adult	Male	United States	US	Arkansas	Montgomery	1996-02-10	HWR-96-22			stream		10 Feb. 1996	AR: Montgomery Co.: Muddy Creek at St. Hwy 27, ca. 4 mi. N of Story, AR.	HWR 96-22: AR: Montgomery Co.: Muddy Creek at St. Hwy 27, ca. 4 mi. N of Story, AR., 10 Feb. 1996, H.W. Robison Allocapnia granulata, 2M, F, Det. L.V. Hart 2023 Allocapnia granulata, M, F, Det. B.C. Poulton B.C. Poulton Donation Photographed by: Lily Hart	Muddy Creek			Henry W. Robison		Lily V. Hart	https://orcid.org/0000-0002-2906-1849	2023	ICZN	Animalia	Arthropoda	Insecta	Plecoptera	Animalia | Arthropoda | Insecta | Plecoptera | Arctoperlaria | Nemouroidea | Capniidae | Allocapnia	Nemouroidea	Capniidae		Allocapnia	granulata	Allocapnia granulata (Claassen, 1924)	(Claassen, 1924)	species			INHS	http://grbio.org/institution/illinois-natural-history-survey
INHS_data	PreservedSpecimen	0573a706-e634-4c96-9e74-19fbd7bcf269	INHS Insect Collection 1520089	1	Vial	adult	Female	United States	US	Arkansas	Montgomery	1996-02-10	HWR-96-22			stream		10 Feb. 1996	AR: Montgomery Co.: Muddy Creek at St. Hwy 27, ca. 4 mi. N of Story, AR.	HWR 96-22: AR: Montgomery Co.: Muddy Creek at St. Hwy 27, ca. 4 mi. N of Story, AR., 10 Feb. 1996, H.W. Robison Allocapnia granulata, 2M, F, Det. L.V. Hart 2023 Allocapnia granulata, M, F, Det. B.C. Poulton B.C. Poulton Donation Photographed by: Lily Hart	Muddy Creek			Henry W. Robison		Lily V. Hart	https://orcid.org/0000-0002-2906-1849	2023	ICZN	Animalia	Arthropoda	Insecta	Plecoptera	Animalia | Arthropoda | Insecta | Plecoptera | Arctoperlaria | Nemouroidea | Capniidae | Allocapnia	Nemouroidea	Capniidae		Allocapnia	granulata	Allocapnia granulata (Claassen, 1924)	(Claassen, 1924)	species			INHS	http://grbio.org/institution/illinois-natural-history-survey
INHS_data	PreservedSpecimen	665110ea-f474-471b-96bb-13ded128127b	INHS Insect Collection 1520078	6	Vial	adult	Male	United States	US	Arkansas	Montgomery	1996-02-10	HWR-96-24			stream		10 Feb. 1996	Montgomery Co.: South Fork of Ouachita River at St. Hwy 379, 3.5 mi. W of jct. of St. Hwy. 379 and U.S. Hwy 270 (Sec. 20, T2S, R25W) West of Mt. Ida, AR.	HWR 96-24: Montgomery Co.: South Fork of Ouachita River at St. Hwy 379, 3.5 mi. W of jct. of St. Hwy. 379 and U.S. Hwy 270 (Sec. 20, T2S, R25W) West of Mt. Ida, AR., H.W. Robison, 10 Feb. 1996 Allocapnia granulata, 6M, Det. R.E. DeWalt 2023 Allocapnia granulata, 6M, Det. B.C. Poulton B.C. Poulton Donation Photographed by: Lily Hart	South Fork Ouachita River			Henry W. Robison		Ralph Edward DeWalt	https://orcid.org/0000-0001-9985-9250	2023	ICZN	Animalia	Arthropoda	Insecta	Plecoptera	Animalia | Arthropoda | Insecta | Plecoptera | Arctoperlaria | Nemouroidea | Capniidae | Allocapnia	Nemouroidea	Capniidae		Allocapnia	granulata	Allocapnia granulata (Claassen, 1924)	(Claassen, 1924)	species			INHS	http://grbio.org/institution/illinois-natural-history-survey
INHS_data	PreservedSpecimen	1ac5f16b-b50c-4a03-857a-1f19a29d84c7	INHS Insect Collection 1520084	1	Vial	adult	Female	United States	US	Arkansas	Montgomery	1996-02-10	HWR-96-25			river		10 Feb. 1996	AR: Montgomery Co.: South Fork of Ouachita River at St. Hwy 379, ca. 4.7 miles W of junction of U.S. Hwy 270 and St. Hwy 379 west of Mt. Ida, AR.	HWR 96-25: AR: Montgomery Co.: South Fork of Ouachita River at St. Hwy 379, ca. 4.7 miles W of junction of U.S. Hwy 270 and St. Hwy 379 west of Mt. Ida, AR., H.W. Robison, 10 Feb. 1996, 2nd coll. Allocapnia granulata, 1F, Det. R.E. DeWalt 2023 Allocapnia granulata, 1F, Det. B.C. Poulton B.C. Poulton Donation Photographed by: Lily Hart	South Fork Ouachita River			Henry W. Robison		Ralph Edward DeWalt	https://orcid.org/0000-0001-9985-9250	2023	ICZN	Animalia	Arthropoda	Insecta	Plecoptera	Animalia | Arthropoda | Insecta | Plecoptera | Arctoperlaria | Nemouroidea | Capniidae | Allocapnia	Nemouroidea	Capniidae		Allocapnia	granulata	Allocapnia granulata (Claassen, 1924)	(Claassen, 1924)	species			INHS	http://grbio.org/institution/illinois-natural-history-survey
INHS_data	PreservedSpecimen	a408f051-2dcf-45eb-83cb-2f478802195f	INHS Insect Collection 1520231	1	Vial	adult	Male	United States	US	Arkansas	Hot Spring	1996-02-10	HWR-96-26			stream		10 Feb. 1996	AR: Hot Spring Co.: Prairie Bayou at St. Hwy 84, east of DeRoche, AR.	HWR 96-26: AR: Hot Spring Co.: Prairie Bayou at St. Hwy 84, east of DeRoche, AR., 10 Feb. 1996, H.W. Robison Allocapnia granulata, M, det. L.V. Hart 2023 Allocapnia granulata, M, Det. B.C. Poulton B.C. Poulton Donation Photographed by: Lily Hart	Prairie Bayou			Henry W. Robison		Lily V. Hart	https://orcid.org/0000-0002-2906-1849	2023	ICZN	Animalia	Arthropoda	Insecta	Plecoptera	Animalia | Arthropoda | Insecta | Plecoptera | Arctoperlaria | Nemouroidea | Capniidae | Allocapnia	Nemouroidea	Capniidae		Allocapnia	granulata	Allocapnia granulata (Claassen, 1924)	(Claassen, 1924)	species			INHS	http://grbio.org/institution/illinois-natural-history-survey
INHS_data	PreservedSpecimen	7f42778d-4371-4f4f-a34a-f7584682819b	INHS Insect Collection 1520046	1	Vial	adult	Female	United States	US	Arkansas	Lawrence	1996	HWR-96-48			river		1996	at Hwy 62, Imboden	HWR 96-48: Spring R. at Hwy 62, Imboden Allocapnia granulata, 1F, Det. R.E. DeWalt 2023| Allocapnia granulata, 1F, Det. B.C. Poulton B.C. Poulton Donation Photographed by: Lily Hart	Spring River			Henry W. Robison		Ralph Edward DeWalt	https://orcid.org/0000-0001-9985-9250	2023	ICZN	Animalia	Arthropoda	Insecta	Plecoptera	Animalia | Arthropoda | Insecta | Plecoptera | Arctoperlaria | Nemouroidea | Capniidae | Allocapnia	Nemouroidea	Capniidae		Allocapnia	granulata	Allocapnia granulata (Claassen, 1924)	(Claassen, 1924)	species			INHS	http://grbio.org/institution/illinois-natural-history-survey
INHS_data	PreservedSpecimen	2230dcce-5041-4c52-9026-6e58e13aaa66	INHS Insect Collection 1520259	1	Vial	adult	Female	United States	US	Arkansas	Fulton	1996-02-24	HWR-96-58			stream		24 Feb. 1996	Fulton Co.: Myatt Creek at St. Hwy 289, SW of Mammoth Springs, AR.	HWR 96-58: Myatt Ck. at Hwy 58 Allocapnia granulata, F, Det. R.E. DeWalt 2023 Allocapnia granulata, F, Det. B.C. Poulton B.C. Poulton Donation Photographed by: Lily Hart	Myatt Creek			Henry W. Robison		Ralph Edward DeWalt	https://orcid.org/0000-0001-9985-9250	2023	ICZN	Animalia	Arthropoda	Insecta	Plecoptera	Animalia | Arthropoda | Insecta | Plecoptera | Arctoperlaria | Nemouroidea | Capniidae | Allocapnia	Nemouroidea	Capniidae		Allocapnia	granulata	Allocapnia granulata (Claassen, 1924)	(Claassen, 1924)	species			INHS	http://grbio.org/institution/illinois-natural-history-survey
INHS_data	PreservedSpecimen	97664985-7a8d-4203-bc92-3c21cf76148c	INHS Insect Collection 1520262	4	Vial	adult	Male	United States	US	Arkansas	Fulton	1996-02-25	HWR-96-64			river		25 Feb. 1996	Fulton Co.: Strawberry River at St. Hwy 9, N. of Union, AR.	HWR 96-64: Strawberry R., at Hwy 9 Allocapnia granulata, 4M, Det. R.E. DeWalt 2023 Allocapnia granulata, 4M, Det. B.C. Poulton B.C. Poulton Donation Photographed by: Lily Hart	Strawberry River			Henry W. Robison		Ralph Edward DeWalt	https://orcid.org/0000-0001-9985-9250	2023	ICZN	Animalia	Arthropoda	Insecta	Plecoptera	Animalia | Arthropoda | Insecta | Plecoptera | Arctoperlaria | Nemouroidea | Capniidae | Allocapnia	Nemouroidea	Capniidae		Allocapnia	granulata	Allocapnia granulata (Claassen, 1924)	(Claassen, 1924)	species			INHS	http://grbio.org/institution/illinois-natural-history-survey
INHS_data	PreservedSpecimen	9366b348-9b2f-4bfa-9c9c-1d8debe24f7b	INHS Insect Collection 1504104	2	Vial	adult	Male	United States	US	Arkansas	Yell	1993-02-14	HWR-93-13			river		14 Feb. 1993	AR: Yell Co.: Petit Jean River at St. Hwy 27 at Danville, AR	HWR93-13. AR: Yell Co., Petit Jean R. at Hwy 7, Danville Allocapnia granulata, 2M, F, det. L.V. Hart 2024	Petit Jean River			Henry W. Robison		Lily V. Hart	https://orcid.org/0000-0002-2906-1849	2024	ICZN	Animalia	Arthropoda	Insecta	Plecoptera	Animalia | Arthropoda | Insecta | Plecoptera | Arctoperlaria | Nemouroidea | Capniidae | Allocapnia	Nemouroidea	Capniidae		Allocapnia	granulata	Allocapnia granulata (Claassen, 1924)	(Claassen, 1924)	species			INHS	http://grbio.org/institution/illinois-natural-history-survey
INHS_data	PreservedSpecimen	a6700ac4-f039-4346-af0c-75fd6c3dcd98	INHS Insect Collection 1504104	1	Vial	adult	Female	United States	US	Arkansas	Yell	1993-02-14	HWR-93-13			river		14 Feb. 1993	AR: Yell Co.: Petit Jean River at St. Hwy 27 at Danville, AR	HWR93-13. AR: Yell Co., Petit Jean R. at Hwy 7, Danville Allocapnia granulata, 2M, F, det. L.V. Hart 2024	Petit Jean River			Henry W. Robison		Lily V. Hart	https://orcid.org/0000-0002-2906-1849	2024	ICZN	Animalia	Arthropoda	Insecta	Plecoptera	Animalia | Arthropoda | Insecta | Plecoptera | Arctoperlaria | Nemouroidea | Capniidae | Allocapnia	Nemouroidea	Capniidae		Allocapnia	granulata	Allocapnia granulata (Claassen, 1924)	(Claassen, 1924)	species			INHS	http://grbio.org/institution/illinois-natural-history-survey
INHS_data	PreservedSpecimen	6dbf5b9f-d57b-4bb2-919a-9e1cf78a8596	INHS Insect Collection 1504105	1	Vial	adult	Female	United States	US	Arkansas	Yell	1993-02-14	HWR-93-14			stream		14 Feb. 1993	AR: Yell Co.: Big Creek (Petit Jean R. Dr.) at St. Hwy 27, ca. 1.5 miles northeast of Rover, AR.	HWR93-14. Yell Co., Big Ck. at Hwy 27 Allocapnia granulata, F, det. L.V. Hart 2024	Big Creek			Henry W. Robison		Lily V. Hart	https://orcid.org/0000-0002-2906-1849	2024	ICZN	Animalia	Arthropoda	Insecta	Plecoptera	Animalia | Arthropoda | Insecta | Plecoptera | Arctoperlaria | Nemouroidea | Capniidae | Allocapnia	Nemouroidea	Capniidae		Allocapnia	granulata	Allocapnia granulata (Claassen, 1924)	(Claassen, 1924)	species			INHS	http://grbio.org/institution/illinois-natural-history-survey
INHS_data	PreservedSpecimen	2b4157c3-92cb-4f20-9480-e59b1f6cfa35	INHS Insect Collection 1504106	16	Vial	adult	Male	United States	US	Arkansas	Yell	1993-02-14	HWR-93-15			stream		14 Feb. 1993	AR: Yell Co.: Fourche La Fave R. at St. Hwy 307 south of Briggsville, AR.	HWR93-15. Yell Co., Fourche La Fave R. at St. Hwy 307 Allocapnia granulata, 16M, 22F, det. L.V. Hart 2024	Fourche la Fave River			Henry W. Robison		Lily V. Hart	https://orcid.org/0000-0002-2906-1849	2024	ICZN	Animalia	Arthropoda	Insecta	Plecoptera	Animalia | Arthropoda | Insecta | Plecoptera | Arctoperlaria | Nemouroidea | Capniidae | Allocapnia	Nemouroidea	Capniidae		Allocapnia	granulata	Allocapnia granulata (Claassen, 1924)	(Claassen, 1924)	species			INHS	http://grbio.org/institution/illinois-natural-history-survey
INHS_data	PreservedSpecimen	0eff3d10-659d-48ec-ad83-e585a1e177a8	INHS Insect Collection 1504106	22	Vial	adult	Female	United States	US	Arkansas	Yell	1993-02-14	HWR-93-15			stream		14 Feb. 1993	AR: Yell Co.: Fourche La Fave R. at St. Hwy 307 south of Briggsville, AR.	HWR93-15. Yell Co., Fourche La Fave R. at St. Hwy 307 Allocapnia granulata, 16M, 22F, det. L.V. Hart 2024	Fourche la Fave River			Henry W. Robison		Lily V. Hart	https://orcid.org/0000-0002-2906-1849	2024	ICZN	Animalia	Arthropoda	Insecta	Plecoptera	Animalia | Arthropoda | Insecta | Plecoptera | Arctoperlaria | Nemouroidea | Capniidae | Allocapnia	Nemouroidea	Capniidae		Allocapnia	granulata	Allocapnia granulata (Claassen, 1924)	(Claassen, 1924)	species			INHS	http://grbio.org/institution/illinois-natural-history-survey
INHS_data	PreservedSpecimen	f4c4c25c-aa93-439d-bc5f-71f73a472891	INHS Insect Collection 1504107	20	Vial	adult	Male	United States	US	Arkansas	Yell	1993-02-14	HWR-93-16			river		14 Feb. 1993	AR: Yell Co.: Fourche La Fave River at St. Hwy 28, 5.3 miles west of Briggsville	HWR93-16. Yell Co., Fourche La Fave R. at St. Hwy 28 Allocapnia granulata, 20 M, 15F, det. L.V. Hart 2024	Fourche La Fave River			Henry W. Robison		Lily V. Hart	https://orcid.org/0000-0002-2906-1849	2024	ICZN	Animalia	Arthropoda	Insecta	Plecoptera	Animalia | Arthropoda | Insecta | Plecoptera | Arctoperlaria | Nemouroidea | Capniidae | Allocapnia	Nemouroidea	Capniidae		Allocapnia	granulata	Allocapnia granulata (Claassen, 1924)	(Claassen, 1924)	species			INHS	http://grbio.org/institution/illinois-natural-history-survey
INHS_data	PreservedSpecimen	b5c1edcb-e3d1-41f9-a7c2-64ac59e8cd36	INHS Insect Collection 1504107	15	Vial	adult	Female	United States	US	Arkansas	Yell	1993-02-14	HWR-93-16			river		14 Feb. 1993	AR: Yell Co.: Fourche La Fave River at St. Hwy 28, 5.3 miles west of Briggsville	HWR93-16. Yell Co., Fourche La Fave R. at St. Hwy 28 Allocapnia granulata, 20 M, 15F, det. L.V. Hart 2024	Fourche La Fave River			Henry W. Robison		Lily V. Hart	https://orcid.org/0000-0002-2906-1849	2024	ICZN	Animalia	Arthropoda	Insecta	Plecoptera	Animalia | Arthropoda | Insecta | Plecoptera | Arctoperlaria | Nemouroidea | Capniidae | Allocapnia	Nemouroidea	Capniidae		Allocapnia	granulata	Allocapnia granulata (Claassen, 1924)	(Claassen, 1924)	species			INHS	http://grbio.org/institution/illinois-natural-history-survey
INHS_data	PreservedSpecimen	f2a5b166-eb87-4e1b-9f14-a531413429ef	INHS Insect Collection 1535641	2	Vial	adult	Male	United States	US	Arkansas	Yell	1993-02-14	HWR-93-17			stream		14 Feb. 1993	AR: Yell Co.: Gafford Creek (Fourche la Fave R. Dr.) at St. Hwy 28, 0.8 mile SW of Bluffton, AR. Temp= 56F	HWR93-17. Yell Co., Gafford Ck. at St. Hwy 28 Allocapnia granulata, 2 M, F, det. L.V. Hart 2024	Gafford Creek			Henry W. Robison		Lily V. Hart	https://orcid.org/0000-0002-2906-1849	2024	ICZN	Animalia	Arthropoda	Insecta	Plecoptera	Animalia | Arthropoda | Insecta | Plecoptera | Arctoperlaria | Nemouroidea | Capniidae | Allocapnia	Nemouroidea	Capniidae		Allocapnia	granulata	Allocapnia granulata (Claassen, 1924)	(Claassen, 1924)	species			INHS	http://grbio.org/institution/illinois-natural-history-survey
INHS_data	PreservedSpecimen	04b53608-5477-455e-b1c9-7b4bbddb3ddf	INHS Insect Collection 1535641	1	Vial	adult	Female	United States	US	Arkansas	Yell	1993-02-14	HWR-93-17			stream		14 Feb. 1993	AR: Yell Co.: Gafford Creek (Fourche la Fave R. Dr.) at St. Hwy 28, 0.8 mile SW of Bluffton, AR. Temp= 56F	HWR93-17. Yell Co., Gafford Ck. at St. Hwy 28 Allocapnia granulata, 2 M, F, det. L.V. Hart 2024	Gafford Creek			Henry W. Robison		Lily V. Hart	https://orcid.org/0000-0002-2906-1849	2024	ICZN	Animalia	Arthropoda	Insecta	Plecoptera	Animalia | Arthropoda | Insecta | Plecoptera | Arctoperlaria | Nemouroidea | Capniidae | Allocapnia	Nemouroidea	Capniidae		Allocapnia	granulata	Allocapnia granulata (Claassen, 1924)	(Claassen, 1924)	species			INHS	http://grbio.org/institution/illinois-natural-history-survey
INHS_data	PreservedSpecimen	78199899-4aeb-4260-996a-ce23edd778da	INHS Insect Collection 1504109	22	Vial	adult	Male	United States	US	Arkansas	Yell	1993-02-14	HWR-93-18			river		14 Feb. 1993	AR: Yell Co.: Fourche La Fave River at St. Hwy 28, 4.2 miles west of Bluffton, AR.	HWR93-18. Yell Co., Fourche La Fave R., at St. Hwy 28 Allocapnia granulata, 22M, 9F, det. L.V. Hart 2024	Fourche la Fave River			Henry W. Robison		Lily V. Hart	https://orcid.org/0000-0002-2906-1849	2024	ICZN	Animalia	Arthropoda	Insecta	Plecoptera	Animalia | Arthropoda | Insecta | Plecoptera | Arctoperlaria | Nemouroidea | Capniidae | Allocapnia	Nemouroidea	Capniidae		Allocapnia	granulata	Allocapnia granulata (Claassen, 1924)	(Claassen, 1924)	species			INHS	http://grbio.org/institution/illinois-natural-history-survey
INHS_data	PreservedSpecimen	da5bee6d-4850-45b3-b31d-658686452f64	INHS Insect Collection 1504109	9	Vial	adult	Female	United States	US	Arkansas	Yell	1993-02-14	HWR-93-18			river		14 Feb. 1993	AR: Yell Co.: Fourche La Fave River at St. Hwy 28, 4.2 miles west of Bluffton, AR.	HWR93-18. Yell Co., Fourche La Fave R., at St. Hwy 28 Allocapnia granulata, 22M, 9F, det. L.V. Hart 2024	Fourche la Fave River			Henry W. Robison		Lily V. Hart	https://orcid.org/0000-0002-2906-1849	2024	ICZN	Animalia	Arthropoda	Insecta	Plecoptera	Animalia | Arthropoda | Insecta | Plecoptera | Arctoperlaria | Nemouroidea | Capniidae | Allocapnia	Nemouroidea	Capniidae		Allocapnia	granulata	Allocapnia granulata (Claassen, 1924)	(Claassen, 1924)	species			INHS	http://grbio.org/institution/illinois-natural-history-survey
INHS_data	PreservedSpecimen	8bfb20c1-babc-4a03-9579-d77a84fcf0a6	INHS Insect Collection 1504110	2	Vial	adult	Female	United States	US	Arkansas	Scott	1993-02-14	HWR-93-19			stream		14 Feb. 1993	AR: Scott Co.: Brush Creek (Fourche la Fave R. Dr.) at St. Hwy 28, south of Harvey, AR.	HWR93-19. Scott Co., Brush Ck. at St. Hwy 28 Allocapnia granulata, 2F, det. L.V. Hart 2024	Brush Creek			Henry W. Robison		Lily V. Hart	https://orcid.org/0000-0002-2906-1849	2024	ICZN	Animalia	Arthropoda	Insecta	Plecoptera	Animalia | Arthropoda | Insecta | Plecoptera | Arctoperlaria | Nemouroidea | Capniidae | Allocapnia	Nemouroidea	Capniidae		Allocapnia	granulata	Allocapnia granulata (Claassen, 1924)	(Claassen, 1924)	species			INHS	http://grbio.org/institution/illinois-natural-history-survey
INHS_data	PreservedSpecimen	50470308-5903-407f-b254-2a66d651a6b1	INHS Insect Collection 1535621	2	Vial	adult	Female	United States	US	Arkansas	Johnson	1993-02-13	HWR-93-2			stream		13 Feb. 1993	AR: Johnson Co.: Big Piney Creek at St. Hwy 123 bridge, Temp=60 F	HWR93-2. Big Piney Ck. at Hwy 123. Johnson Co. Allocapnia granulata, 2 F, det. L.V. Hart 2024	Big Piney Creek			Henry W. Robison		Lily V. Hart	https://orcid.org/0000-0002-2906-1849	2024	ICZN	Animalia	Arthropoda	Insecta	Plecoptera	Animalia | Arthropoda | Insecta | Plecoptera | Arctoperlaria | Nemouroidea | Capniidae | Allocapnia	Nemouroidea	Capniidae		Allocapnia	granulata	Allocapnia granulata (Claassen, 1924)	(Claassen, 1924)	species			INHS	http://grbio.org/institution/illinois-natural-history-survey
INHS_data	PreservedSpecimen	b72d8153-f411-4a5d-99e4-dd77a444abfe	INHS Insect Collection 1535642	2	Vial	adult	Female	United States	US	Arkansas	Scott	1993-02-14	HWR-93-20			stream		14 Feb. 1993	AR: Scott Co.: Big Cedar Creek (Fourche la Fave R. Dr.) at St. Hwy 28, ca. 2 miles east of Cedar Creek, AR.	HWR93-20. Scott Co., Big Cedar Ck. at Hwy 28 Allocapnia granulata, 2 F, det. L.V. Hart 2024	Big Cedar Creek			Henry W. Robison		Lily V. Hart	https://orcid.org/0000-0002-2906-1849	2024	ICZN	Animalia	Arthropoda	Insecta	Plecoptera	Animalia | Arthropoda | Insecta | Plecoptera | Arctoperlaria | Nemouroidea | Capniidae | Allocapnia	Nemouroidea	Capniidae		Allocapnia	granulata	Allocapnia granulata (Claassen, 1924)	(Claassen, 1924)	species			INHS	http://grbio.org/institution/illinois-natural-history-survey
INHS_data	PreservedSpecimen	81490129-d0b7-4e39-b98b-52bc5de198b6	INHS Insect Collection 1504112	4	Vial	adult	Female	United States	US	Arkansas	Scott	1993-02-14	HWR-93-21			stream		14 Feb. 1993	AR: Scott Co.: Little Buffalo Creek (Fourche la Fave R. Dr.) at US Hwy 71, ca. 1 mile south of Needmore, AR.	HWR93-21. Scott Co., Little Buffalo Ck. at Hwy 71 Allocapnia granulata, 4F, det. L.V. Hart, 2024	Little Buffalo Creek			Henry W. Robison		Lily V. Hart	https://orcid.org/0000-0002-2906-1849	2024	ICZN	Animalia	Arthropoda	Insecta	Plecoptera	Animalia | Arthropoda | Insecta | Plecoptera | Arctoperlaria | Nemouroidea | Capniidae | Allocapnia	Nemouroidea	Capniidae		Allocapnia	granulata	Allocapnia granulata (Claassen, 1924)	(Claassen, 1924)	species			INHS	http://grbio.org/institution/illinois-natural-history-survey
INHS_data	PreservedSpecimen	0201361a-64d4-4e0b-bc97-6af05c9bf2b7	INHS Insect Collection 1504113	1	Vial	adult	Female	United States	US	Arkansas	Scott	1993-02-14	HWR-93-22			stream		14 Feb. 1993	AR: Scott Co.: Fourche la Fave River at U.S. Hwy 71, ca. 2 miles southwest of Boles, AR.	HWR93-22. Scott Co., Fourche la Fave R. at Hwy 71 Allocapnia granulata, F, det. L.V. Hart 2024	Fourche la Fave River			Henry W. Robison		Lily V. Hart	https://orcid.org/0000-0002-2906-1849	2024	ICZN	Animalia	Arthropoda	Insecta	Plecoptera	Animalia | Arthropoda | Insecta | Plecoptera | Arctoperlaria | Nemouroidea | Capniidae | Allocapnia	Nemouroidea	Capniidae		Allocapnia	granulata	Allocapnia granulata (Claassen, 1924)	(Claassen, 1924)	species			INHS	http://grbio.org/institution/illinois-natural-history-survey
INHS_data	PreservedSpecimen	cce87899-cb30-4f9f-ad20-af5a5e6e6e7c	INHS Insect Collection 1535664	2	Vial	adult	Female	United States	US	Arkansas	Scott	1993-02-14	HWR-93-23			stream		14 Feb. 1993	AR: Scott Co.: Mill Creek at U.S. Hwy 71 at Y-City, AR.	HWR93-23. Scott Co., Mill Ck. at Hwy 71 at Y City Allocapnia granulata, 2 F, det. L.V. Hart, 2024	Mill Creek			Henry W. Robison		Lily V. Hart	https://orcid.org/0000-0002-2906-1849	2024	ICZN	Animalia	Arthropoda	Insecta	Plecoptera	Animalia | Arthropoda | Insecta | Plecoptera | Arctoperlaria | Nemouroidea | Capniidae | Allocapnia	Nemouroidea	Capniidae		Allocapnia	granulata	Allocapnia granulata (Claassen, 1924)	(Claassen, 1924)	species			INHS	http://grbio.org/institution/illinois-natural-history-survey
INHS_data	PreservedSpecimen	0f6b0d2b-e633-453c-9fd3-14bb2381ebe9	INHS Insect Collection 1504116	40	Vial	adult	Male	United States	US	Arkansas	Polk	1993-02-14	HWR-93-25			river		14 Feb. 1993	AR: Polk Co.: Mt. Fork River at St. Hwy 246, ca. 2.5 miles northwest of Hatfield, AR.	HWR93-25. Polk Co., Mt. Fork R. at Hwy 246 Allocapnia granulata, 34 F, 40 M, det. L.V. Hart 2024	Mt. Fork River			Henry W. Robison		Lily V. Hart	https://orcid.org/0000-0002-2906-1849	2024	ICZN	Animalia	Arthropoda	Insecta	Plecoptera	Animalia | Arthropoda | Insecta | Plecoptera | Arctoperlaria | Nemouroidea | Capniidae | Allocapnia	Nemouroidea	Capniidae		Allocapnia	granulata	Allocapnia granulata (Claassen, 1924)	(Claassen, 1924)	species			INHS	http://grbio.org/institution/illinois-natural-history-survey
INHS_data	PreservedSpecimen	647050fd-3c61-4c09-8b14-25f22b5991ed	INHS Insect Collection 1504116	34	Vial	adult	Female	United States	US	Arkansas	Polk	1993-02-14	HWR-93-25			river		14 Feb. 1993	AR: Polk Co.: Mt. Fork River at St. Hwy 246, ca. 2.5 miles northwest of Hatfield, AR.	HWR93-25. Polk Co., Mt. Fork R. at Hwy 246 Allocapnia granulata, 34F, 40M, det. L.V. Hart 2024	Mt. Fork River			Henry W. Robison		Lily V. Hart	https://orcid.org/0000-0002-2906-1849	2024	ICZN	Animalia	Arthropoda	Insecta	Plecoptera	Animalia | Arthropoda | Insecta | Plecoptera | Arctoperlaria | Nemouroidea | Capniidae | Allocapnia	Nemouroidea	Capniidae		Allocapnia	granulata	Allocapnia granulata (Claassen, 1924)	(Claassen, 1924)	species			INHS	http://grbio.org/institution/illinois-natural-history-survey
INHS_data	PreservedSpecimen	455e6031-7b57-457a-94c3-6d56c1d0eb18	INHS Insect Collection 1504117	3	Vial	adult	Female	United States	US	Arkansas	Howard	1993-02-14	HWR-93-26			river		14 Feb. 1993	AR: Howard Co.: Cossatot River at St. Hwy 4 tall bridge	HWR93-26. Howard Co., Cossatot R. at Hwy 4 Allocapnia granulata, 3F, det. L.V. Hart 2024	Cossatot River			Henry W. Robison		Lily V. Hart	https://orcid.org/0000-0002-2906-1849	2024	ICZN	Animalia	Arthropoda	Insecta	Plecoptera	Animalia | Arthropoda | Insecta | Plecoptera | Arctoperlaria | Nemouroidea | Capniidae | Allocapnia	Nemouroidea	Capniidae		Allocapnia	granulata	Allocapnia granulata (Claassen, 1924)	(Claassen, 1924)	species			INHS	http://grbio.org/institution/illinois-natural-history-survey
INHS_data	PreservedSpecimen	935a6727-4c68-4c0b-9522-e1ba60f0bb81	INHS Insect Collection 1535675	4	Vial	adult	Male	United States	US	Arkansas	Howard	1993-02-14	HWR-93-30			river		14 Feb. 1993	AR: Howard Co.: Saline River at St. Hwy 4, ca. 3 miles southeast of Burg, AR.	HWR93-30. Howard Co., Saline Co., at St. Hwy 4 Allocapnia granulata, 4 M, 2F, det. L.V. Hart 2024	Saline River			Henry W. Robison		Lily V. Hart	https://orcid.org/0000-0002-2906-1849	2024	ICZN	Animalia	Arthropoda	Insecta	Plecoptera	Animalia | Arthropoda | Insecta | Plecoptera | Arctoperlaria | Nemouroidea | Capniidae | Allocapnia	Nemouroidea	Capniidae		Allocapnia	granulata	Allocapnia granulata (Claassen, 1924)	(Claassen, 1924)	species			INHS	http://grbio.org/institution/illinois-natural-history-survey
INHS_data	PreservedSpecimen	7dae9ee2-f013-4ee0-b08f-2f52d1ad6fd7	INHS Insect Collection 1535675	2	Vial	adult	Female	United States	US	Arkansas	Howard	1993-02-14	HWR-93-30			river		14 Feb. 1993	AR: Howard Co.: Saline River at St. Hwy 4, ca. 3 miles southeast of Burg, AR.	HWR93-30. Howard Co., Saline Co., at St. Hwy 4 Allocapnia granulata, 4 M, 2F, det. L.V. Hart 2024	Saline River			Henry W. Robison		Lily V. Hart	https://orcid.org/0000-0002-2906-1849	2024	ICZN	Animalia	Arthropoda	Insecta	Plecoptera	Animalia | Arthropoda | Insecta | Plecoptera | Arctoperlaria | Nemouroidea | Capniidae | Allocapnia	Nemouroidea	Capniidae		Allocapnia	granulata	Allocapnia granulata (Claassen, 1924)	(Claassen, 1924)	species			INHS	http://grbio.org/institution/illinois-natural-history-survey
INHS_data	PreservedSpecimen	e87d2179-cd6b-432f-80fd-9e8a5ad39ef9	INHS Insect Collection 1504122	3	Vial	adult	Male	United States	US	Arkansas	Polk	1993-02-20	HWR-93-33			river		20 Feb. 1993	AR: Polk Co.: Ouachita River at St. Hwy 88, 20 Feb. 1993, H.W. Robison Temp=43 F	HWR93-33. Ouachita R. at St. Hwy 88 Allocapnia granulata, 3M, 2F, det. L.V. Hart 2024	Ouachita River			Henry W. Robison		Lily V. Hart	https://orcid.org/0000-0002-2906-1849	2024	ICZN	Animalia	Arthropoda	Insecta	Plecoptera	Animalia | Arthropoda | Insecta | Plecoptera | Arctoperlaria | Nemouroidea | Capniidae | Allocapnia	Nemouroidea	Capniidae		Allocapnia	granulata	Allocapnia granulata (Claassen, 1924)	(Claassen, 1924)	species			INHS	http://grbio.org/institution/illinois-natural-history-survey
INHS_data	PreservedSpecimen	cc8c85a2-f5d7-4fe7-b1ec-964663826fb6	INHS Insect Collection 1504122	2	Vial	adult	Female	United States	US	Arkansas	Polk	1993-02-20	HWR-93-33			river		20 Feb. 1993	AR: Polk Co.: Ouachita River at St. Hwy 88, 20 Feb. 1993, H.W. Robison Temp=43 F	HWR93-33. Ouachita R. at St. Hwy 88 Allocapnia granulata, 3M, 2F, det. L.V. Hart 2024	Ouachita River			Henry W. Robison		Lily V. Hart	https://orcid.org/0000-0002-2906-1849	2024	ICZN	Animalia	Arthropoda	Insecta	Plecoptera	Animalia | Arthropoda | Insecta | Plecoptera | Arctoperlaria | Nemouroidea | Capniidae | Allocapnia	Nemouroidea	Capniidae		Allocapnia	granulata	Allocapnia granulata (Claassen, 1924)	(Claassen, 1924)	species			INHS	http://grbio.org/institution/illinois-natural-history-survey
INHS_data	PreservedSpecimen	3051b04b-fefe-44ab-8323-f3fe452639e7	INHS Insect Collection 1535679	1	Vial	adult	Female	United States	US	Arkansas	Polk	1993-02-20	HWR-93-35			stream		20 Feb. 1993	AR: Polk Co.: Unnamed trib. to Mine Creek at Shady, AR on gravel road, Temp= 47 F	HWR93-35. Unnamed trib. to Mine Ck. E. of Shady, AR Allocapnia granulata, F, det. L.V. Hart 2024	Unnamed tributary Mine Creek			Henry W. Robison		Lily V. Hart	https://orcid.org/0000-0002-2906-1849	2024	ICZN	Animalia	Arthropoda	Insecta	Plecoptera	Animalia | Arthropoda | Insecta | Plecoptera | Arctoperlaria | Nemouroidea | Capniidae | Allocapnia	Nemouroidea	Capniidae		Allocapnia	granulata	Allocapnia granulata (Claassen, 1924)	(Claassen, 1924)	species			INHS	http://grbio.org/institution/illinois-natural-history-survey
INHS_data	PreservedSpecimen	3e892bd8-f132-48ac-ab6e-274acb50685e	INHS Insect Collection 1504137	8	Vial	adult	Female	United States	US	Arkansas	Montgomery	1993-02-20	HWR-93-49			river		20 Feb. 1993	AR: Montgomery Co.: Caddo River at St. Hwy 240	HWR93-49. Caddo R. at St. Hwy 240 Allocapnia granulata, F, det. L.V. Hart 2024	Caddo River			Henry W. Robison		Lily V. Hart	https://orcid.org/0000-0002-2906-1849	2024	ICZN	Animalia	Arthropoda	Insecta	Plecoptera	Animalia | Arthropoda | Insecta | Plecoptera | Arctoperlaria | Nemouroidea | Capniidae | Allocapnia	Nemouroidea	Capniidae		Allocapnia	granulata	Allocapnia granulata (Claassen, 1924)	(Claassen, 1924)	species			INHS	http://grbio.org/institution/illinois-natural-history-survey
INHS_data	PreservedSpecimen	a87331df-2e60-4e0b-b9df-19b212293e74	INHS Insect Collection 1535717	1	Vial	adult	Male	United States	US	Arkansas	Saline	1994-02-25	HWR-94-25			river		25 Feb. 1994	AR: Saline Co.: North Fork of Saline River at St. Hwy 5, W. of Benton	HWR94-25. N. F. Saline, S.W. Benton at Hwy 5 Allocapnia granulata, M, det. L.V. Hart 2024	North Fork Saline River			Henry W. Robison		Lily V. Hart	https://orcid.org/0000-0002-2906-1849	2024	ICZN	Animalia	Arthropoda	Insecta	Plecoptera	Animalia | Arthropoda | Insecta | Plecoptera | Arctoperlaria | Nemouroidea | Capniidae | Allocapnia	Nemouroidea	Capniidae		Allocapnia	granulata	Allocapnia granulata (Claassen, 1924)	(Claassen, 1924)	species			INHS	http://grbio.org/institution/illinois-natural-history-survey
INHS_data	PreservedSpecimen	487b410d-45fa-4c0e-865a-3855643d62b9	INHS Insect Collection 1520110	3	Vial	adult	Female	United States	US	Arkansas	Pope	1996-02-09	HWR-96-4			stream		9 Feb. 1996	AR: Pope Co.: Big Piney Creek at St. Hwy 164	HWR96-4. AR: Pope Co.: Big Piney Creek at St. Hwy 164, 9 Feb. 2023, H.W. Robison Allocapnia granulata, 8M, 3F, Det. L.V. Hart 2023 Allocapnia granulata, 6M, 3F, Det. B.C. Poulton B.C. Poulton Donation Photographed by: Lily Hart	Big Piney Creek			Henry W. Robison		Lily V. Hart	https://orcid.org/0000-0002-2906-1849	2023	ICZN	Animalia	Arthropoda	Insecta	Plecoptera	Animalia | Arthropoda | Insecta | Plecoptera | Arctoperlaria | Nemouroidea | Capniidae | Allocapnia	Nemouroidea	Capniidae		Allocapnia	granulata	Allocapnia granulata (Claassen, 1924)	(Claassen, 1924)	species			INHS	http://grbio.org/institution/illinois-natural-history-survey
INHS_data	PreservedSpecimen	e80fc275-37d5-445b-a15e-9ed752505990	INHS Insect Collection 1520110	8	Vial	adult	Male	United States	US	Arkansas	Pope	1996-02-09	HWR-96-4			stream		9 Feb. 1996	AR: Pope Co.: Big Piney Creek at St. Hwy 164	HWR96-4. AR: Pope Co.: Big Piney Creek at St. Hwy 164, 9 Feb. 2023, H.W. Robison Allocapnia granulata, 8M, 3F, Det. L.V. Hart 2023 Allocapnia granulata, 6M, 3F, Det. B.C. Poulton B.C. Poulton Donation Photographed by: Lily Hart	Big Piney Creek			Henry W. Robison		Lily V. Hart	https://orcid.org/0000-0002-2906-1849	2023	ICZN	Animalia	Arthropoda	Insecta	Plecoptera	Animalia | Arthropoda | Insecta | Plecoptera | Arctoperlaria | Nemouroidea | Capniidae | Allocapnia	Nemouroidea	Capniidae		Allocapnia	granulata	Allocapnia granulata (Claassen, 1924)	(Claassen, 1924)	species			INHS	http://grbio.org/institution/illinois-natural-history-survey
INHS_data	PreservedSpecimen	fc87bd17-9cd9-4788-9356-7c799e9281b2	INHS Plecoptera 9325	2	Vial	adult	Female	United States	US	Arkansas	Madison	1961-02-14				river		Feb. 14, 1961	Marble	Marble, Ark.; Madison County; King's River; Feb. 14, 1961; Ross & Ross Allocapnia granulata Claassen, [W.E Ricker]	King's River	King's River		Herbert Holdsworth Ross | Jean Alexander Ross		W. E. Ricker			ICZN	Animalia	Arthropoda	Insecta	Plecoptera	Animalia | Arthropoda | Insecta | Plecoptera | Arctoperlaria | Nemouroidea | Capniidae | Allocapnia	Nemouroidea	Capniidae		Allocapnia	granulata	Allocapnia granulata (Claassen, 1924)	(Claassen, 1924)	species			INHS	http://grbio.org/institution/illinois-natural-history-survey	N36.14º W93.587º	N36.14º	W93.587º
INHS_data	PreservedSpecimen	25a176ce-fe3d-4022-8432-7d73f261741a	INHS Plecoptera 9325	3	Vial	adult	Male	United States	US	Arkansas	Madison	1961-02-14				river		Feb. 14, 1961	Marble	Marble, Ark.; Madison County; King's River; Feb. 14, 1961; Ross & Ross Allocapnia granulata Claassen, [W.E Ricker]	King's River	King's River		Herbert Holdsworth Ross | Jean Alexander Ross		W. E. Ricker			ICZN	Animalia	Arthropoda	Insecta	Plecoptera	Animalia | Arthropoda | Insecta | Plecoptera | Arctoperlaria | Nemouroidea | Capniidae | Allocapnia	Nemouroidea	Capniidae		Allocapnia	granulata	Allocapnia granulata (Claassen, 1924)	(Claassen, 1924)	species			INHS	http://grbio.org/institution/illinois-natural-history-survey	N36.14º W93.587º	N36.14º	W93.587º
INHS_data	PreservedSpecimen	8e0370de-bf51-4c97-b6d1-4f7b964fc8f9	INHS Plecoptera 9326	3	Vial	adult	Male	United States	US	Arkansas	Marion	1961-02-14				stream		Feb. 14, 1961	9 miles west of Yellville	Marion Co., ARK.; 9 mi W of Yellville; Crooked Creek; Feb. 14, 1961; Ross & Ross Allocapnia granulata Claassen, [W.E Ricker]	Crooked Creek	Crooked Creek		Herbert Holdsworth Ross | Jean Alexander Ross		W. E. Ricker			ICZN	Animalia	Arthropoda	Insecta	Plecoptera	Animalia | Arthropoda | Insecta | Plecoptera | Arctoperlaria | Nemouroidea | Capniidae | Allocapnia	Nemouroidea	Capniidae		Allocapnia	granulata	Allocapnia granulata (Claassen, 1924)	(Claassen, 1924)	species			INHS	http://grbio.org/institution/illinois-natural-history-survey	N36.226181º W92.8459904º	N36.226181º	W92.8459904º
INHS_data	PreservedSpecimen	0ecb00cf-07c7-4717-8804-0e7ae5590e41	INHS Plecoptera 9326	6	Vial	adult	Female	United States	US	Arkansas	Marion	1961-02-14				stream		Feb. 14, 1961	9 miles west of Yellville	Marion Co., ARK.; 9 mi W of Yellville; Crooked Creek; Feb. 14, 1961; Ross & Ross Allocapnia granulata Claassen, [W.E Ricker]	Crooked Creek	Crooked Creek		Herbert Holdsworth Ross | Jean Alexander Ross		W. E. Ricker			ICZN	Animalia	Arthropoda	Insecta	Plecoptera	Animalia | Arthropoda | Insecta | Plecoptera | Arctoperlaria | Nemouroidea | Capniidae | Allocapnia	Nemouroidea	Capniidae		Allocapnia	granulata	Allocapnia granulata (Claassen, 1924)	(Claassen, 1924)	species			INHS	http://grbio.org/institution/illinois-natural-history-survey	N36.226181º W92.8459904º	N36.226181º	W92.8459904º
INHS_data	PreservedSpecimen	a629da40-e567-45d0-a04f-4e62ac36e6c1	INHS Plecoptera 9341	1	Vial	adult	Male	United States	US	Arkansas	Montgomery	1961-02-13				river		February 13, 1961	Mount Ida at US-270	Mt. Ida, Ark.; Montgomery Co.; Ouachita River; Feb. 13, 1961; Ross and Ross Allocapnia granulata Claassen, [W.E Ricker]	South Fork Ouachita River	South Fork Ouachita River		Herbert Holdsworth Ross | Jean Alexander Ross		W. E. Ricker			ICZN	Animalia	Arthropoda	Insecta	Plecoptera	Animalia | Arthropoda | Insecta | Plecoptera | Arctoperlaria | Nemouroidea | Capniidae | Allocapnia	Nemouroidea	Capniidae		Allocapnia	granulata	Allocapnia granulata (Claassen, 1924)	(Claassen, 1924)	species			INHS	http://grbio.org/institution/illinois-natural-history-survey	N34.560357º W93.63596º	N34.560357º	W93.63596º
INHS_data	PreservedSpecimen	3c1aa609-d998-47cf-8656-0bc7e5f3cb74	INHS Plecoptera 9341	9	Vial	adult	Female	United States	US	Arkansas	Montgomery	1961-02-13				river		February 13, 1961	Mount Ida at US-270	Mt. Ida, Ark.; Montgomery Co.; Ouachita River; Feb. 13, 1961; Ross and Ross Allocapnia granulata Claassen, [W.E Ricker]	South Fork Ouachita River	South Fork Ouachita River		Herbert Holdsworth Ross | Jean Alexander Ross		W. E. Ricker			ICZN	Animalia	Arthropoda	Insecta	Plecoptera	Animalia | Arthropoda | Insecta | Plecoptera | Arctoperlaria | Nemouroidea | Capniidae | Allocapnia	Nemouroidea	Capniidae		Allocapnia	granulata	Allocapnia granulata (Claassen, 1924)	(Claassen, 1924)	species			INHS	http://grbio.org/institution/illinois-natural-history-survey	N34.560357º W93.63596º	N34.560357º	W93.63596º
INHS_data	PreservedSpecimen	bd1c6d7c-6423-4a78-80c6-8c984908808d	INHS Plecoptera 8960	8	Vial	adult		United States	US	Arkansas	Logan	1959-02-10				stream		Feb. 10, 1959	North N Ione, Rt. 23	N Ione, Rt. 23; Logan Co., Ark.; Fletcher Creek; Feb. 10, 1959; Ross & Stannard Allocapnia granulata Claassen, [W.E Ricker] 26 males, 7 females	Fletcher Creek	Fletcher Creek		Herbert Holdsworth Ross | Lewis Judson Stannard		W. E. Ricker			ICZN	Animalia	Arthropoda	Insecta	Plecoptera	Animalia | Arthropoda | Insecta | Plecoptera | Arctoperlaria | Nemouroidea | Capniidae | Allocapnia	Nemouroidea	Capniidae		Allocapnia	granulata	Allocapnia granulata (Claassen, 1924)	(Claassen, 1924)	species			INHS	http://grbio.org/institution/illinois-natural-history-survey	N35.064º W94.047º	N35.064º	W94.047º
INHS_data	PreservedSpecimen	25ab095b-19b4-4e28-859c-bd60f140a68b	INHS Plecoptera 8944	30	Vial	adult	Female	United States	US	Arkansas	Benton	1959-02-22				river		Feb. 22, 1959	near Garfield	nr. Garfield, Ark.; Lost Bridge, White R.; Feb. 22, 1959; R.E. Hesselschwerdt Allocapnia granulata Claassen, [W.E Ricker]	Lost Bridge, White River	Lost Bridge, White River		R.E. Hesselschwerdt		W. E. Ricker			ICZN	Animalia	Arthropoda	Insecta	Plecoptera	Animalia | Arthropoda | Insecta | Plecoptera | Arctoperlaria | Nemouroidea | Capniidae | Allocapnia	Nemouroidea	Capniidae		Allocapnia	granulata	Allocapnia granulata (Claassen, 1924)	(Claassen, 1924)	species			INHS	http://grbio.org/institution/illinois-natural-history-survey	N36.448º W93.974º	N36.448º	W93.974º
INHS_data	PreservedSpecimen	0cd75f4f-c170-437c-84c6-5f10c60bf7d5	INHS Plecoptera 8943	30	Vial	adult	Male	United States	US	Arkansas	Benton	1959-02-22				river		Feb. 22, 1959	near Garfield	nr. Garfield, Ark.; Lost Bridge, White R.; Feb. 22, 1959; R.E. Hesselschwerdt Allocapnia granulata Claassen, [W.E Ricker]	Lost Bridge, White River	Lost Bridge, White River		R.E. Hesselschwerdt		W. E. Ricker			ICZN	Animalia	Arthropoda	Insecta	Plecoptera	Animalia | Arthropoda | Insecta | Plecoptera | Arctoperlaria | Nemouroidea | Capniidae | Allocapnia	Nemouroidea	Capniidae		Allocapnia	granulata	Allocapnia granulata (Claassen, 1924)	(Claassen, 1924)	species			INHS	http://grbio.org/institution/illinois-natural-history-survey	N36.448º W93.974º	N36.448º	W93.974º
INHS_data	PreservedSpecimen	11252a92-a402-4014-ae2d-e33348987bb3	INHS Plecoptera 8854	1	Vial	adult	Female	United States	US	Arkansas	Benton	1943-02-20				stream		Feb. 20, 1943	Rogers	Prairie Ck.; Rogers, Ark.; Feb. 20, 1943; W.L. Allocapnia granulata Claassen	Prairie Creek	Prairie Creek		W. Larimore					ICZN	Animalia	Arthropoda	Insecta	Plecoptera	Animalia | Arthropoda | Insecta | Plecoptera | Arctoperlaria | Nemouroidea | Capniidae | Allocapnia	Nemouroidea	Capniidae		Allocapnia	granulata	Allocapnia granulata (Claassen, 1924)	(Claassen, 1924)	species			INHS	http://grbio.org/institution/illinois-natural-history-survey	N36.332º W94.119º	N36.332º	W94.119º
INHS_data	PreservedSpecimen	3f58ee2b-4934-4e63-8850-e03b98709ce8	INHS Plecoptera 8730	2	Vial	adult	Female	United States	US	Arkansas	Benton	1943-12-23				river		Dec. 23, 1943	Rogers	Rogers, Ark.; Dec. 23, 1943; W. Larimore; White River Allocapnia granulata Claassen, T.H. Frison 1944	White River	White River		W. Larimore		Theodore Henry Frison		1944	ICZN	Animalia	Arthropoda	Insecta	Plecoptera	Animalia | Arthropoda | Insecta | Plecoptera | Arctoperlaria | Nemouroidea | Capniidae | Allocapnia	Nemouroidea	Capniidae		Allocapnia	granulata	Allocapnia granulata (Claassen, 1924)	(Claassen, 1924)	species			INHS	http://grbio.org/institution/illinois-natural-history-survey	N36.332º W94.119º	N36.332º	W94.119º
INHS_data	PreservedSpecimen	870c5f6b-3622-490e-9da5-7ed1352000e4	INHS Plecoptera 8730	3	Vial	adult	Male	United States	US	Arkansas	Benton	1943-12-23				river		Dec. 23, 1943	Rogers	Rogers, Ark.; Dec. 23, 1943; W. Larimore; White River Allocapnia granulata Claassen, T.H. Frison 1944	White River	White River		W. Larimore		Theodore Henry Frison		1944	ICZN	Animalia	Arthropoda	Insecta	Plecoptera	Animalia | Arthropoda | Insecta | Plecoptera | Arctoperlaria | Nemouroidea | Capniidae | Allocapnia	Nemouroidea	Capniidae		Allocapnia	granulata	Allocapnia granulata (Claassen, 1924)	(Claassen, 1924)	species			INHS	http://grbio.org/institution/illinois-natural-history-survey	N36.332º W94.119º	N36.332º	W94.119º
INHS_data	PreservedSpecimen	632315ab-524f-4abc-a041-d33be1518d71	INHS Plecoptera 8729	12	Vial	adult		United States	US	Arkansas	Benton	1943-03-06				river		March 6, 1943	Rogers	Rogers, Ark.; Mar. 6, 1943; W. Larimore; White River Allocapnia granulata Claassen, males + females, det. T.H. Frison 1944	White River	White River		W. Larimore		Theodore Henry Frison		1944	ICZN	Animalia	Arthropoda	Insecta	Plecoptera	Animalia | Arthropoda | Insecta | Plecoptera | Arctoperlaria | Nemouroidea | Capniidae | Allocapnia	Nemouroidea	Capniidae		Allocapnia	granulata	Allocapnia granulata (Claassen, 1924)	(Claassen, 1924)	species			INHS	http://grbio.org/institution/illinois-natural-history-survey	N36.332º W94.119º	N36.332º	W94.119º
INHS_data	PreservedSpecimen	388ff30f-16d6-4378-9834-dbcb922f39c1	INHS Plecoptera 12023	2	Vial	adult	Female	United States	US	Arkansas	Scott	1961-02-13				stream		Feb. 13, 1961	Y City at Jct. US-70 & US-271	Rts. 70-271Y, Ark.; Scott County; Tanahill Creek; Feb. 13, 1961; Ross & Ross Allocapnia ?granulata, [W.E. Ricker]	Tan-a-hill Creek	Tan-a-hill Creek		Herbert Holdsworth Ross | Jean Alexander Ross				1994	ICZN	Animalia	Arthropoda	Insecta	Plecoptera	Animalia | Arthropoda | Insecta | Plecoptera | Arctoperlaria | Nemouroidea | Capniidae | Allocapnia	Nemouroidea	Capniidae		Allocapnia	granulata	Allocapnia granulata (Claassen, 1924)	(Claassen, 1924)	species			INHS	http://grbio.org/institution/illinois-natural-history-survey	N34.73445º W94.07768º	N34.73445º	W94.07768º
INHS_data	PreservedSpecimen	a58bbe8e-9e6a-4151-b9a4-4bc6b174b17f	INHS Plecoptera 8940	1	Vial	adult	Male	United States	US	Arkansas	Randolph	1962-02-18				stream		Feb. 18, 1962	W Pocahontas	W Pocahontas, Ark.; Mill Creek; Randolph Co.; Feb. 18, 1962; Ross & Stannard Allocapnia granulata Claassen, [W.E Ricker]	Mill Creek	Mill Creek		Herbert Holdsworth Ross | Lewis Judson Stannard		W. E. Ricker			ICZN	Animalia	Arthropoda	Insecta	Plecoptera	Animalia | Arthropoda | Insecta | Plecoptera | Arctoperlaria | Nemouroidea | Capniidae | Allocapnia	Nemouroidea	Capniidae		Allocapnia	granulata	Allocapnia granulata (Claassen, 1924)	(Claassen, 1924)	species			INHS	http://grbio.org/institution/illinois-natural-history-survey	N36.2601º W91.0079º	N36.2601º	W91.0079º
INHS_data	PreservedSpecimen	7ab53466-f423-46e4-ab23-c2b13b6675fa	INHS Plecoptera 9340	2	Vial	adult	Male	United States	US	Arkansas	Washington	1962-01-26				river		Jan. 26, 1962		Washington Co. ARK.; White River; Jan. 26, 1962; L.O. Warren Allocapnia granulata Claassen, P.W. Claassen 1964	White River	White River		L. O. Warren		Peter W. Claassen		1964	ICZN	Animalia	Arthropoda	Insecta	Plecoptera	Animalia | Arthropoda | Insecta | Plecoptera | Arctoperlaria | Nemouroidea | Capniidae | Allocapnia	Nemouroidea	Capniidae		Allocapnia	granulata	Allocapnia granulata (Claassen, 1924)	(Claassen, 1924)	species			INHS	http://grbio.org/institution/illinois-natural-history-survey	N36.10572º W94.01179º	N36.10572º	W94.01179º
INHS_data	PreservedSpecimen	cabb1ae3-31c4-411b-8339-21031dcc4307	INHS Plecoptera 9338	1	Vial	exuvia		United States	US	Arkansas	Washington	1962-01-04				stream		I-4-62	15 mi S Prairie Grove	Washington Co.; Hite Collection; Cove Creek; I-4-62 Allocapnia granulata Claassen, [W.E Ricker]	Cove Creek	Cove Creek		Otis A. Hite | Maxine Hite		W. E. Ricker			ICZN	Animalia	Arthropoda	Insecta	Plecoptera	Animalia | Arthropoda | Insecta | Plecoptera | Arctoperlaria | Nemouroidea | Capniidae | Allocapnia	Nemouroidea	Capniidae		Allocapnia	granulata	Allocapnia granulata (Claassen, 1924)	(Claassen, 1924)	species			INHS	http://grbio.org/institution/illinois-natural-history-survey	N35.79531º W94.36519º	N35.79531º	W94.36519º
INHS_data	PreservedSpecimen	bcbc983b-ca4c-49de-b0a3-a1bc57515dcd	INHS Plecoptera 9304	30	Vial	adult		United States	US	Arkansas	Washington	1963-02-07				river		Feb. 7, 1963	White R.; Washington Co., Ark.; SE 1/4 Sec 1, T17N, R29W; O. Hite & L. Aggus; II-7-1963; on bridge	White R.; Washington Co., Ark.; SE 1/4 Sec 1, T17N, R29W; O. Hite & L. Aggus; II-7-1963; on bridge Allocapnia granulata Claassen, males + females [W.E Ricker]	White River	White River		Otis A. Hite | L. R. Aggus		W. E. Ricker			ICZN	Animalia	Arthropoda	Insecta	Plecoptera	Animalia | Arthropoda | Insecta | Plecoptera | Arctoperlaria | Nemouroidea | Capniidae | Allocapnia	Nemouroidea	Capniidae		Allocapnia	granulata	Allocapnia granulata (Claassen, 1924)	(Claassen, 1924)	species			INHS	http://grbio.org/institution/illinois-natural-history-survey	N36.10572º W94.01179º	N36.10572º	W94.01179º
INHS_data	PreservedSpecimen	e6e1ab26-4cee-4326-9d90-e38ac7577f9b	INHS Plecoptera 9302	30	Vial	adult		United States	US	Arkansas	Benton	1963-02-14				river		II-14-1963	NW 1/4 Sec 19; T20N; R27W	White River; Benton Co., Ark.; NW 1/4 Sec 19; T20N; R27W; O.A. Hite & L.R. Aggus; II-14-1963 Allocapnia granulata Claassen, [W.E Ricker]	White River	White River		Otis A. Hite | L. R. Aggus		W. E. Ricker			ICZN	Animalia	Arthropoda	Insecta	Plecoptera	Animalia | Arthropoda | Insecta | Plecoptera | Arctoperlaria | Nemouroidea | Capniidae | Allocapnia	Nemouroidea	Capniidae		Allocapnia	granulata	Allocapnia granulata (Claassen, 1924)	(Claassen, 1924)	species			INHS	http://grbio.org/institution/illinois-natural-history-survey	N36.3895º W93.898º	N36.3895º	W93.898º
INHS_data	PreservedSpecimen	af1a13d9-0b2b-40f8-9d43-4240792d38ec	INHS Plecoptera 9047	6	Vial	adult	Male	United States	US	Arkansas	Benton	1963-02-28				river		Feb. 28, 1963	White River; Benton Co., Ark.; NW 1/4 Sec 19; T20N; R27W; O.A. Hite & L.R. Aggus; II-28-1963	White River; Benton Co., Ark.; NW 1/4 Sec 19; T20N; R27W; O.A. Hite & L.R. Aggus; II-28-1963 Allocapnia granulata Claassen, [W.E Ricker]	White River	White River		Otis A. Hite | L. R. Aggus		W. E. Ricker			ICZN	Animalia	Arthropoda	Insecta	Plecoptera	Animalia | Arthropoda | Insecta | Plecoptera | Arctoperlaria | Nemouroidea | Capniidae | Allocapnia	Nemouroidea	Capniidae		Allocapnia	granulata	Allocapnia granulata (Claassen, 1924)	(Claassen, 1924)	species			INHS	http://grbio.org/institution/illinois-natural-history-survey	N36.3895º W93.898º	N36.3895º	W93.898º
INHS_data	PreservedSpecimen	4359e97a-43b7-446c-953d-41c37bdcf86a	INHS Plecoptera 9046	40	Vial	adult		United States	US	Arkansas	Benton	1963-02-28				river		Feb. 28, 1963	White River; Benton Co., Ark.; NW 1/4 Sec 19; T20N; R27W; O.A. Hite & L.R. Aggus; II-28-1963	White River; Benton Co., Ark.; NW 1/4 Sec 19; T20N; R27W; O.A. Hite & L.R. Aggus; II-28-1963 Allocapnia granulata Claassen, males + females [W.E Ricker]	White River	White River		Otis A. Hite | L. R. Aggus		W. E. Ricker			ICZN	Animalia	Arthropoda	Insecta	Plecoptera	Animalia | Arthropoda | Insecta | Plecoptera | Arctoperlaria | Nemouroidea | Capniidae | Allocapnia	Nemouroidea	Capniidae		Allocapnia	granulata	Allocapnia granulata (Claassen, 1924)	(Claassen, 1924)	species			INHS	http://grbio.org/institution/illinois-natural-history-survey	N36.3895º W93.898º	N36.3895º	W93.898º
INHS_data	PreservedSpecimen	bf268350-cf98-45db-bbb3-c64360e2fc6e	INHS Insect Collection 1535710	1	Vial	adult	Male	United States	US	Arkansas	Newton	1993-02-13	HWR-93-8			river		13 Feb. 1993	AR: Newton Co.: Buffalo River at St. Hwy 74 at Ponca. Temp= 66 F	HWR93-8. Newton Co., Buffalo R. at Hwy 74 Allocapnia granulata, M, det. L.V. Hart 2024	Buffalo River			Henry W. Robison		Lily V. Hart	https://orcid.org/0000-0002-2906-1849	2024	ICZN	Animalia	Arthropoda	Insecta	Plecoptera	Animalia | Arthropoda | Insecta | Plecoptera | Arctoperlaria | Nemouroidea | Capniidae | Allocapnia	Nemouroidea	Capniidae		Allocapnia	granulata	Allocapnia granulata (Claassen, 1924)	(Claassen, 1924)	species			INHS	http://grbio.org/institution/illinois-natural-history-survey
CNCI_data	PreservedSpecimen	35a8cd16-ad8d-4312-943e-29a9e9a8ab49	CNC 897066	6	ethyl alcohol	adult		United States	US	Arkansas	Washington	1948-01-10				stream			Great House State Park, Clear Creek		Clear Creek			L. O. Warren					ICZN	Animalia	Arthropoda	Insecta	Plecoptera	Animalia | Arthropoda | Insecta | Plecoptera | Arctoperlaria | Nemouroidea | Capniidae | Allocapnia	Nemouroidea	Capniidae		Allocapnia	granulata	Allocapnia granulata (Claassen, 1924)	(Claassen, 1924)	species			CNCI
CNCI_data	PreservedSpecimen	5cf366de-d09b-4981-b65f-b1e3b805e504	CNC 897080	20	ethyl alcohol	adult		United States	US	Arkansas	Prairie	1944-01-21				river			Benton County, White River		White River			W. Larimore					ICZN	Animalia	Arthropoda	Insecta	Plecoptera	Animalia | Arthropoda | Insecta | Plecoptera | Arctoperlaria | Nemouroidea | Capniidae | Allocapnia	Nemouroidea	Capniidae		Allocapnia	granulata	Allocapnia granulata (Claassen, 1924)	(Claassen, 1924)	species			CNCI
PNHPC_data	PreservedSpecimen	d4cb3eb8-d5ab-4452-803f-6b1a9cda5d4f		2	Vial	adult	Male	United States	US	Arkansas	Van Buren	2022-03-12	PNH-036-22	166		stream			River Road, Shirley		tributary Middle Fork Little Red River			Phillip N. Hogan	https://orcid.org/0000-0002-6546-272X	Phillip N. Hogan	https://orcid.org/0000-0002-6546-272X	2022-03-21	ICZN	Animalia	Arthropoda	Insecta	Plecoptera	Animalia | Arthropoda | Insecta | Plecoptera | Arctoperlaria | Nemouroidea | Capniidae | Allocapnia	Nemouroidea	Capniidae		Allocapnia	granulata	Allocapnia granulata (Claassen, 1924)	(Claassen, 1924)	species
PNHPC_data	PreservedSpecimen	b6197777-5e1a-4691-9cee-38859f5a2b95		1	Vial	adult	Female	United States	US	Arkansas	Van Buren	2022-03-12	PNH-036-22	166		stream			River Road, Shirley		tributary Middle Fork Little Red River			Phillip N. Hogan	https://orcid.org/0000-0002-6546-272X	Phillip N. Hogan	https://orcid.org/0000-0002-6546-272X	2022-03-21	ICZN	Animalia	Arthropoda	Insecta	Plecoptera	Animalia | Arthropoda | Insecta | Plecoptera | Arctoperlaria | Nemouroidea | Capniidae | Allocapnia	Nemouroidea	Capniidae		Allocapnia	granulata	Allocapnia granulata (Claassen, 1924)	(Claassen, 1924)	species
PNHPC_data	PreservedSpecimen	bba8bc4b-53cc-4f8d-a4e1-50f9664ab28f		2	Vial	adult	Male	United States	US	Arkansas	Yell	2022-03-14	PNH-054-22	110		stream			Moss Creek Road		Moss Creek			Phillip N. Hogan	https://orcid.org/0000-0002-6546-272X	Phillip N. Hogan	https://orcid.org/0000-0002-6546-272X	2022-03-21	ICZN	Animalia	Arthropoda	Insecta	Plecoptera	Animalia | Arthropoda | Insecta | Plecoptera | Arctoperlaria | Nemouroidea | Capniidae | Allocapnia	Nemouroidea	Capniidae		Allocapnia	granulata	Allocapnia granulata (Claassen, 1924)	(Claassen, 1924)	species
PNHPC_data	PreservedSpecimen	931be43d-fad5-4769-9bc0-97862893d052		1	Vial	adult	Female	United States	US	Arkansas	Yell	2022-03-14	PNH-054-22	110		stream			Moss Creek Road		Moss Creek			Phillip N. Hogan	https://orcid.org/0000-0002-6546-272X	Phillip N. Hogan	https://orcid.org/0000-0002-6546-272X	2022-03-21	ICZN	Animalia	Arthropoda	Insecta	Plecoptera	Animalia | Arthropoda | Insecta | Plecoptera | Arctoperlaria | Nemouroidea | Capniidae | Allocapnia	Nemouroidea	Capniidae		Allocapnia	granulata	Allocapnia granulata (Claassen, 1924)	(Claassen, 1924)	species
PNHPC_data	PreservedSpecimen	54765e8a-6332-4da2-a958-d31494f8953d		7	Vial	adult	Male	United States	US	Arkansas	Yell	2022-03-14	PNH-055-22	104		stream			Moss Creek Road		Henry Branch of Dutch Creek			Phillip N. Hogan	https://orcid.org/0000-0002-6546-272X	Phillip N. Hogan	https://orcid.org/0000-0002-6546-272X	2022-03-24	ICZN	Animalia	Arthropoda	Insecta	Plecoptera	Animalia | Arthropoda | Insecta | Plecoptera | Arctoperlaria | Nemouroidea | Capniidae | Allocapnia	Nemouroidea	Capniidae		Allocapnia	granulata	Allocapnia granulata (Claassen, 1924)	(Claassen, 1924)	species
PNHPC_data	PreservedSpecimen	4361eb64-198e-4d47-ab5a-dc52045cce0b		1	Vial	adult	Male	United States	US	Arkansas	Scott	2022-03-14	PNH-059-22	147		stream			Arkansas Highway 80		Dutch Creek			Phillip N. Hogan	https://orcid.org/0000-0002-6546-272X	Phillip N. Hogan	https://orcid.org/0000-0002-6546-272X	2022-03-22	ICZN	Animalia	Arthropoda	Insecta	Plecoptera	Animalia | Arthropoda | Insecta | Plecoptera | Arctoperlaria | Nemouroidea | Capniidae | Allocapnia	Nemouroidea	Capniidae		Allocapnia	granulata	Allocapnia granulata (Claassen, 1924)	(Claassen, 1924)	species
PNHPC_data	PreservedSpecimen	46cd3066-3c96-4e2e-a727-cbc0f22db33c		5	Vial	adult	Female	United States	US	Arkansas	Scott	2022-03-14	PNH-059-22	147		stream			Arkansas Highway 80		Dutch Creek			Phillip N. Hogan	https://orcid.org/0000-0002-6546-272X	Phillip N. Hogan	https://orcid.org/0000-0002-6546-272X	2022-03-22	ICZN	Animalia	Arthropoda	Insecta	Plecoptera	Animalia | Arthropoda | Insecta | Plecoptera | Arctoperlaria | Nemouroidea | Capniidae | Allocapnia	Nemouroidea	Capniidae		Allocapnia	granulata	Allocapnia granulata (Claassen, 1924)	(Claassen, 1924)	species
PNHPC_data	PreservedSpecimen	e308dc6b-aed2-4fb1-9bb5-c585c47daa05		6	Vial	adult	Male	United States	US	Arkansas	Scott	2022-03-14	PNH-062-22	227		stream			Arkansas Highway 250		Dutch Creek			Phillip N. Hogan	https://orcid.org/0000-0002-6546-272X	Phillip N. Hogan	https://orcid.org/0000-0002-6546-272X	2022-03-21	ICZN	Animalia	Arthropoda	Insecta	Plecoptera	Animalia | Arthropoda | Insecta | Plecoptera | Arctoperlaria | Nemouroidea | Capniidae | Allocapnia	Nemouroidea	Capniidae		Allocapnia	granulata	Allocapnia granulata (Claassen, 1924)	(Claassen, 1924)	species
PNHPC_data	PreservedSpecimen	e487c077-ffdd-42d6-aeb9-669e2092c7a3		8	Vial	adult	Female	United States	US	Arkansas	Scott	2022-03-14	PNH-062-22	227		stream			Arkansas Highway 250		Dutch Creek			Phillip N. Hogan	https://orcid.org/0000-0002-6546-272X	Phillip N. Hogan	https://orcid.org/0000-0002-6546-272X	2022-03-21	ICZN	Animalia	Arthropoda	Insecta	Plecoptera	Animalia | Arthropoda | Insecta | Plecoptera | Arctoperlaria | Nemouroidea | Capniidae | Allocapnia	Nemouroidea	Capniidae		Allocapnia	granulata	Allocapnia granulata (Claassen, 1924)	(Claassen, 1924)	species
PNHPC_data	PreservedSpecimen	b16588b8-6e9a-4aee-9628-7b13ce3a6308		5	Vial	adult	Male	United States	US	Arkansas	Searcy	2024-01-01	PNH-2024-002	286	Handpicking	river			AR-65		Middle Fork Little Red River			Phillip N. Hogan | M. A. X. Finley	https://orcid.org/0000-0002-6546-272X	Phillip N. Hogan	https://orcid.org/0000-0002-6546-272X	2024-01-02	ICZN	Animalia	Arthropoda	Insecta	Plecoptera	Animalia | Arthropoda | Insecta | Plecoptera | Arctoperlaria | Nemouroidea | Capniidae | Allocapnia	Nemouroidea	Capniidae		Allocapnia	granulata	Allocapnia granulata (Claassen, 1924)	(Claassen, 1924)	species
PNHPC_data	PreservedSpecimen	29e827a6-6f69-475c-b5c7-e3aa87ba28ad		2	Vial	adult	Female	United States	US	Arkansas	Searcy	2024-01-01	PNH-2024-002	286	Handpicking	river			AR-65		Middle Fork Little Red River			Phillip N. Hogan | M. A. X. Finley	https://orcid.org/0000-0002-6546-272X	Phillip N. Hogan	https://orcid.org/0000-0002-6546-272X	2024-01-02	ICZN	Animalia	Arthropoda	Insecta	Plecoptera	Animalia | Arthropoda | Insecta | Plecoptera | Arctoperlaria | Nemouroidea | Capniidae | Allocapnia	Nemouroidea	Capniidae		Allocapnia	granulata	Allocapnia granulata (Claassen, 1924)	(Claassen, 1924)	species
INHS_data	PreservedSpecimen	c8ce1d28-31af-4930-beea-0f5659fa96d7	INHS Insect Collection 793804	1	Vial	immature		United States	US	Arkansas	Faulkner	1985-01-04				stream		4-I-85	3.5 mi S Enders at Hwy 225	#221 4-I-85 Allocapnia jeanae R 1 F, 2 N, Det. B. C. Poulton Photographed by: Ed DeWalt, Felipe Soto-Adames Date: 12/7/2015 Notes: K.W. Stewart Collection	White Oak Creek	White Oak Creek		Barry C. Poulton	https://orcid.org/0000-0002-7219-4911	Barry C. Poulton	https://orcid.org/0000-0002-7219-4911		ICZN	Animalia	Arthropoda	Insecta	Plecoptera	Animalia | Arthropoda | Insecta | Plecoptera | Arctoperlaria | Nemouroidea | Capniidae | Allocapnia	Nemouroidea	Capniidae		Allocapnia	jeanae	Allocapnia jeanae Ross, 1964	Ross, 1964	species			INHS	http://grbio.org/institution/illinois-natural-history-survey	N35.28279º W92.23492º	N35.28279º	W92.23492º
INHS_data	PreservedSpecimen	1598f9c9-0dd6-47e9-b0e4-a0cde7b4e6c1	INHS Insect Collection 793804	1	Vial	adult	Female	United States	US	Arkansas	Faulkner	1985-01-04				stream		4-I-85	3.5 mi S Enders at Hwy 225	#221 4-I-85 Allocapnia jeanae R 1 F, 2 N, Det. B. C. Poulton Photographed by: Ed DeWalt, Felipe Soto-Adames Date: 12/7/2015 Notes: K.W. Stewart Collection	White Oak Creek	White Oak Creek		Barry C. Poulton	https://orcid.org/0000-0002-7219-4911	Barry C. Poulton	https://orcid.org/0000-0002-7219-4911		ICZN	Animalia	Arthropoda	Insecta	Plecoptera	Animalia | Arthropoda | Insecta | Plecoptera | Arctoperlaria | Nemouroidea | Capniidae | Allocapnia	Nemouroidea	Capniidae		Allocapnia	jeanae	Allocapnia jeanae Ross, 1964	Ross, 1964	species			INHS	http://grbio.org/institution/illinois-natural-history-survey	N35.28279º W92.23492º	N35.28279º	W92.23492º
INHS_data	PreservedSpecimen	eedf6c1d-5511-491d-b026-5ad97f88fa43	INHS Insect Collection 1526425	1	Vial	adult	Male	United States	US	Arkansas	Van Buren	1994-02-20	HWR-94-21			stream		20-II-94	AR: Van Buren Co., Archey Fork of Little Red River at US Hwy 65 bridge in Clinton, AR.	AR: Van Buren Co., Archey Creek, Hwy 65 at Clinton, 20-II-94, BCP, HWR Allocapnia jeanae, M, Det. R.E. DeWalt 2021 Barry Poulton Donation Photographed by: Lily Hart	Archey Creek			Barry C. Poulton | Henry W. Robison	https://orcid.org/0000-0002-7219-4911	Ralph Edward DeWalt	https://orcid.org/0000-0001-9985-9250	2021	ICZN	Animalia	Arthropoda	Insecta	Plecoptera	Animalia | Arthropoda | Insecta | Plecoptera | Arctoperlaria | Nemouroidea | Capniidae | Allocapnia	Nemouroidea	Capniidae		Allocapnia	jeanae	Allocapnia jeanae Ross, 1964	Ross, 1964	species			INHS	http://grbio.org/institution/illinois-natural-history-survey
INHS_data	PreservedSpecimen	b14449b4-0b3e-4e61-ad19-e8e049003c35	INHS Plecoptera 9410	1	Vial	adult	Female	United States	US	Arkansas	Washington	1964-02-03				river		Feb. 3, 1964	10 mi E Springdale	Ark.: Washington Co.; White River; 10 mi. E. Springdale; Feb. 3, 1964; L.O. Warren Allocapnia jeanae Ross, H.H. Ross	White River	White River		L. O. Warren		Herbert Holdsworth Ross			ICZN	Animalia	Arthropoda	Insecta	Plecoptera	Animalia | Arthropoda | Insecta | Plecoptera | Arctoperlaria | Nemouroidea | Capniidae | Allocapnia	Nemouroidea	Capniidae		Allocapnia	jeanae	Allocapnia jeanae Ross, 1964	Ross, 1964	species			INHS	http://grbio.org/institution/illinois-natural-history-survey	N36.16728º W94.01466º	N36.16728º	W94.01466º
INHS_data	PreservedSpecimen	a73df29c-74b7-4459-8b8e-0648b9bbeb78	INHS Plecoptera 9411	1	Vial	adult	Male	United States	US	Arkansas	Madison	1968-01-10				stream		Jan. 10, 1968	3 miles south of Huntsville	Arkansas: Madison Co.; Holman Crk. Rt. 74; 3 mi. S. Huntsville; Jan. 10, 1968; Allen & Fuller Allocapnia jeanae Ross	Holman Creek	Holman Creek		B. L. Fuller | Robert T. Allen		Herbert Holdsworth Ross			ICZN	Animalia	Arthropoda	Insecta	Plecoptera	Animalia | Arthropoda | Insecta | Plecoptera | Arctoperlaria | Nemouroidea | Capniidae | Allocapnia	Nemouroidea	Capniidae		Allocapnia	jeanae	Allocapnia jeanae Ross, 1964	Ross, 1964	species			INHS	http://grbio.org/institution/illinois-natural-history-survey	N36.0426762º W93.7413063º	N36.0426762º	W93.7413063º
INHS_data	PreservedSpecimen	e5608a23-8e9a-4c3a-b4e2-4fd69c9b926d	INHS Plecoptera 9411	1	Vial	adult	Female	United States	US	Arkansas	Madison	1968-01-10				stream		Jan. 10, 1968	3 miles south of Huntsville	Arkansas: Madison Co.; Holman Crk. Rt. 74; 3 mi. S. Huntsville; Jan. 10, 1968; Allen & Fuller Allocapnia jeanae Ross	Holman Creek	Holman Creek		B. L. Fuller | Robert T. Allen		Herbert Holdsworth Ross			ICZN	Animalia	Arthropoda	Insecta	Plecoptera	Animalia | Arthropoda | Insecta | Plecoptera | Arctoperlaria | Nemouroidea | Capniidae | Allocapnia	Nemouroidea	Capniidae		Allocapnia	jeanae	Allocapnia jeanae Ross, 1964	Ross, 1964	species			INHS	http://grbio.org/institution/illinois-natural-history-survey	N36.0426762º W93.7413063º	N36.0426762º	W93.7413063º
INHS_data	PreservedSpecimen	d95344d4-9f71-4d79-9b31-3eabde5db3f7	INHS Plecoptera 9412	6	Vial	adult	Male	United States	US	Arkansas	Madison	1968-01-10				stream		Jan. 10, 1968	3 miles south of Huntsville	Arkansas: Madison Co.; Holman Crk.; 3 mi. S. Huntsville on 74; Jan. 10, 1968; Allen & Fuller Allocapnia jeanae Ross	Holman Creek	Holman Creek		B. L. Fuller | Robert T. Allen		Herbert Holdsworth Ross			ICZN	Animalia	Arthropoda	Insecta	Plecoptera	Animalia | Arthropoda | Insecta | Plecoptera | Arctoperlaria | Nemouroidea | Capniidae | Allocapnia	Nemouroidea	Capniidae		Allocapnia	jeanae	Allocapnia jeanae Ross, 1964	Ross, 1964	species			INHS	http://grbio.org/institution/illinois-natural-history-survey	N36.0426762º W93.7413063º	N36.0426762º	W93.7413063º
INHS_data	PreservedSpecimen	7e8bdb48-c7e9-4dae-9b94-58695daae72d	INHS Insect Collection 910703	2	Vial	adult	Male	United States	US	Arkansas	Cleburne	1994	HWR-94-40			stream		1994	AR: Cleburne Co.: Sulphur Creek at St. Hwy 5, ca. 1/4 mile south of jct. of St. Hwy 5 and 110.	HWR 94-40: Sulfur Ck. at St. Hwy 5 Allocapnia jeanae, M, det. L.V. Hart 2024	Sulphur Creek			Henry W. Robison		Lily V. Hart	https://orcid.org/0000-0002-2906-1849	2024	ICZN	Animalia	Arthropoda	Insecta	Plecoptera	Animalia | Arthropoda | Insecta | Plecoptera | Arctoperlaria | Nemouroidea | Capniidae | Allocapnia	Nemouroidea	Capniidae		Allocapnia	jeanae	Allocapnia jeanae Ross, 1964	Ross, 1964	species			INHS	http://grbio.org/institution/illinois-natural-history-survey
INHS_data	PreservedSpecimen	2196d4ff-6aab-4053-be39-45aa23e04fd3	INHS Insect Collection 1520099	1	Vial	adult	Male	United States	US	Arkansas	Johnson	1996-02-09	HWR-96-9			stream		9 Feb. 1996	AR: Johnson Co.: Minnow Creek at St. Hwy 123, ca. 1.5 mi. W. of Hagarville, AR.	HWR96-9. AR: Johnson Co.: Minnow Creek at St. Hwy 123, ca. 1.5 mi. W. of Hagarville, AR., 9 Feb. 1996, H.W. Robison Allocapnia jeanae, M, Det. L.V. Hart 2023 Allocapnia jeanae, M, Det. B.C. Poulton B.C. Poulton Donation Photographed by: Lily Hart	Minnow Creek			Henry W. Robison		Lily V. Hart	https://orcid.org/0000-0002-2906-1849	2023	ICZN	Animalia	Arthropoda	Insecta	Plecoptera	Animalia | Arthropoda | Insecta | Plecoptera | Arctoperlaria | Nemouroidea | Capniidae | Allocapnia	Nemouroidea	Capniidae		Allocapnia	jeanae	Allocapnia jeanae Ross, 1964	Ross, 1964	species			INHS	http://grbio.org/institution/illinois-natural-history-survey
INHS_data	PreservedSpecimen	2fa512b1-cf78-4c20-82b4-3763d30d1ecb	INHS Plecoptera 9408	3	Vial	adult	Male	United States	US	Arkansas	Madison	1962-01-26						Jan. 26, 1962	Jct 23 & 16	Madison Co. ARK.; Junction 23 & 16; Jan. 26, 1962; L.O. Warren Allocapnia jeanae Ross, H.H. Ross				L. O. Warren		Herbert Holdsworth Ross			ICZN	Animalia	Arthropoda	Insecta	Plecoptera	Animalia | Arthropoda | Insecta | Plecoptera | Arctoperlaria | Nemouroidea | Capniidae | Allocapnia	Nemouroidea	Capniidae		Allocapnia	jeanae	Allocapnia jeanae Ross, 1964	Ross, 1964	species		paratypes of Allocapnia jeanae Ross, 1964	INHS	http://grbio.org/institution/illinois-natural-history-survey	N35.824º W93.764º	N35.824º	W93.764º
INHS_data	PreservedSpecimen	bf643a00-9454-4edc-b893-c6f798f2b849	INHS Plecoptera 9409	9	Vial	adult	Male	United States	US	Arkansas	Madison	1962-01-26						Jan. 26, 1962	W Combs	Masison Co. ARK.; West of Combs; Jan. 26, 1962; L.O. Warren Allocapnia jeanae Ross, H.H. Ross				L. O. Warren		Herbert Holdsworth Ross			ICZN	Animalia	Arthropoda	Insecta	Plecoptera	Animalia | Arthropoda | Insecta | Plecoptera | Arctoperlaria | Nemouroidea | Capniidae | Allocapnia	Nemouroidea	Capniidae		Allocapnia	jeanae	Allocapnia jeanae Ross, 1964	Ross, 1964	species		paratypes of Allocapnia jeanae Ross, 1964	INHS	http://grbio.org/institution/illinois-natural-history-survey	N35.826º W93.837º	N35.826º	W93.837º
INHS_data	PreservedSpecimen	71a0a323-f9ed-4b61-9f62-3e55f0f34959	INHS Insect Collection 1523473	1	2 ml cryo 95% EtOH	adult	Female	United States	US	Arkansas	Logan	2022-03-13	PNH-047-22	317		stream	317 m	13 Mar. 2022	Ozark NF	USA, AR, Logan Co., tributary Cove Creek, Ozark NF, 35.2212, -93.6218, 317 m asl, 13 Mar. 2022, P.N. Hogan, PNH-047-22 Allocapnia jeanae, 1F, Det. P.N. Hogan, 2022	tributary Cove Creek			Phillip N. Hogan	https://orcid.org/0000-0002-6546-272X	Phillip N. Hogan	https://orcid.org/0000-0002-6546-272X	2022	ICZN	Animalia	Arthropoda	Insecta	Plecoptera	Animalia | Arthropoda | Insecta | Plecoptera | Arctoperlaria | Nemouroidea | Capniidae | Allocapnia	Nemouroidea	Capniidae		Allocapnia	jeanae	Allocapnia jeanae Ross, 1964	Ross, 1964	species			INHS	http://grbio.org/institution/illinois-natural-history-survey	35.2212 -93.6218	35.2212	-93.6218
INHS_data	PreservedSpecimen	67bd72ff-cd4b-48c8-9b83-e6ffe99be77f	INHS Insect Collection 1523474	1	2 ml cryo 95% EtOH	adult	Female	United States	US	Arkansas	Logan	2022-03-13	PNH-047-22	317		stream	317 m	13 Mar. 2022	Ozark NF	USA, AR, Logan Co., tributary Cove Creek, Ozark NF, 35.2212, -93.6218, 317 m asl, 13 Mar. 2022, P.N. Hogan, PNH-047-22 Allocapnia jeanae, 1F, Det. P.N. Hogan, 2022	tributary Cove Creek			Phillip N. Hogan	https://orcid.org/0000-0002-6546-272X	Phillip N. Hogan	https://orcid.org/0000-0002-6546-272X	2022	ICZN	Animalia	Arthropoda	Insecta	Plecoptera	Animalia | Arthropoda | Insecta | Plecoptera | Arctoperlaria | Nemouroidea | Capniidae | Allocapnia	Nemouroidea	Capniidae		Allocapnia	jeanae	Allocapnia jeanae Ross, 1964	Ross, 1964	species			INHS	http://grbio.org/institution/illinois-natural-history-survey	35.2212 -93.6218	35.2212	-93.6218
INHS_data	PreservedSpecimen	84383417-4c17-4f83-a168-18c551ec84d9	INHS Insect Collection 1523471	1	2 ml cryo 95% EtOH	adult	Male	United States	US	Arkansas	Logan	2022-03-13	PNH-047-22	317		stream	317 m	13 Mar. 2022	Ozark NF	USA, AR, Logan Co., tributary Cove Creek, Ozark NF, 35.2212, -93.6218, 317 m asl, 13 Mar. 2022, P.N. Hogan, PNH-047-22 Allocapnia jeanae, 1M, Det. P.N. Hogan, 2022	tributary Cove Creek			Phillip N. Hogan	https://orcid.org/0000-0002-6546-272X	Phillip N. Hogan	https://orcid.org/0000-0002-6546-272X	2022	ICZN	Animalia	Arthropoda	Insecta	Plecoptera	Animalia | Arthropoda | Insecta | Plecoptera | Arctoperlaria | Nemouroidea | Capniidae | Allocapnia	Nemouroidea	Capniidae		Allocapnia	jeanae	Allocapnia jeanae Ross, 1964	Ross, 1964	species			INHS	http://grbio.org/institution/illinois-natural-history-survey	35.2212 -93.6218	35.2212	-93.6218
INHS_data	PreservedSpecimen	6ee2abb2-d82c-4e55-ae52-366f7d5e8aa3	INHS Insect Collection 1523472	1	2 ml cryo 95% EtOH	adult	Male	United States	US	Arkansas	Logan	2022-03-13	PNH-047-22	317		stream	317 m	13 Mar. 2022	Ozark NF	USA, AR, Logan Co., tributary Cove Creek, Ozark NF, 35.2212, -93.6218, 317 m asl, 13 Mar. 2022, P.N. Hogan, PNH-047-22 Allocapnia jeanae, 1M, Det. P.N. Hogan, 2022	tributary Cove Creek			Phillip N. Hogan	https://orcid.org/0000-0002-6546-272X	Phillip N. Hogan	https://orcid.org/0000-0002-6546-272X	2022	ICZN	Animalia	Arthropoda	Insecta	Plecoptera	Animalia | Arthropoda | Insecta | Plecoptera | Arctoperlaria | Nemouroidea | Capniidae | Allocapnia	Nemouroidea	Capniidae		Allocapnia	jeanae	Allocapnia jeanae Ross, 1964	Ross, 1964	species			INHS	http://grbio.org/institution/illinois-natural-history-survey	35.2212 -93.6218	35.2212	-93.6218
INHS_data	PreservedSpecimen	c93b9c06-c030-4863-a990-cb7814dbc56d	INHS Insect Collection 1523475	1	2 ml cryo 95% EtOH	adult	Female	United States	US	Arkansas	Logan	2022-03-13	PNH-047-22	317		stream	317 m	13 Mar. 2022	Ozark NF	USA, AR, Logan Co., tributary Cove Creek, Ozark NF, 35.2212, -93.6218, 317 m asl, P.N. Hogan, PNH-047-22 Allocapnia jeanae, 1F, Det. P.N. Hogan, 2022	tributary Cove Creek			Phillip N. Hogan	https://orcid.org/0000-0002-6546-272X	Phillip N. Hogan	https://orcid.org/0000-0002-6546-272X	2022	ICZN	Animalia	Arthropoda	Insecta	Plecoptera	Animalia | Arthropoda | Insecta | Plecoptera | Arctoperlaria | Nemouroidea | Capniidae | Allocapnia	Nemouroidea	Capniidae		Allocapnia	jeanae	Allocapnia jeanae Ross, 1964	Ross, 1964	species			INHS	http://grbio.org/institution/illinois-natural-history-survey	35.2212 -93.6218	35.2212	-93.6218
INHS_data	PreservedSpecimen	f00ac403-6d31-466b-af86-001463a594a9	INHS Plecoptera 9404	1	Vial	adult	Female	United States	US	Arkansas	Washington	1961-02-14				stream		Feb. 14, 1961	Winslow	Winslow, ARKANSAS; Washington Co.; West fork of White River; Feb. 14, 1961; Ross and Ross Allocapnia jeanae Ross, H.H. Ross	West Fork White River	West Fork		Jean Alexander Ross | Herbert Holdsworth Ross		Herbert Holdsworth Ross			ICZN	Animalia	Arthropoda	Insecta	Plecoptera	Animalia | Arthropoda | Insecta | Plecoptera | Arctoperlaria | Nemouroidea | Capniidae | Allocapnia	Nemouroidea	Capniidae		Allocapnia	jeanae	Allocapnia jeanae Ross, 1964	Ross, 1964	species		paratype of Allocapnia jeanae Ross, 1964	INHS	http://grbio.org/institution/illinois-natural-history-survey	N35.801º W94.135º	N35.801º	W94.135º
INHS_data	PreservedSpecimen	34746d4e-aec4-4bf2-9357-9179882e3f18	INHS Plecoptera 1327	1	Vial	adult	Female	United States	US	Arkansas	Washington	1961-02-14				stream		Feb. 14, 1961	Winslow	Winslow, ARKANSAS; Washington Co.; West fork of White River; Feb. 14, 1961; Ross and Ross Allocapnia jeanae, H.H. Ross ALLOTYPE female Photographed by: Evan A Newman Date: 10/24/2016 Alcohol Types Project	West Fork White River	West Fork		Jean Alexander Ross | Herbert Holdsworth Ross		Herbert Holdsworth Ross			ICZN	Animalia	Arthropoda	Insecta	Plecoptera	Animalia | Arthropoda | Insecta | Plecoptera | Arctoperlaria | Nemouroidea | Capniidae | Allocapnia	Nemouroidea	Capniidae		Allocapnia	jeanae	Allocapnia jeanae Ross, 1964	Ross, 1964	species		paratype of Allocapnia jeanae Ross, 1964	INHS	http://grbio.org/institution/illinois-natural-history-survey	N35.801º W94.135º	N35.801º	W94.135º
INHS_data	PreservedSpecimen	28c1dbdf-c1ab-412e-8155-e18609495db9	INHS Plecoptera 1326	1	Vial	adult	Male	United States	US	Arkansas	Washington	1961-02-14				stream		Feb. 14, 1961	Winslow	Winslow, ARKANSAS; Washington Co.; West fork of White River; Feb. 14, 1961; Ross and Ross HOLOTYPE male, Allocapnia jeanae, H.H. Ross Photographed by: Evan A. Newman Date: 10/24/2016 Alcohol Types Project	West Fork White River	West Fork		Jean Alexander Ross | Herbert Holdsworth Ross		Herbert Holdsworth Ross			ICZN	Animalia	Arthropoda	Insecta	Plecoptera	Animalia | Arthropoda | Insecta | Plecoptera | Arctoperlaria | Nemouroidea | Capniidae | Allocapnia	Nemouroidea	Capniidae		Allocapnia	jeanae	Allocapnia jeanae Ross, 1964	Ross, 1964	species		holotype of Allocapnia jeanae Ross, 1964	INHS	http://grbio.org/institution/illinois-natural-history-survey	N35.801º W94.135º	N35.801º	W94.135º
INHS_data	PreservedSpecimen	565df380-6699-4265-8788-e199b8a1b72e	INHS Plecoptera 9403	1	Vial	adult	Male	United States	US	Arkansas	Washington	1961-02-14				stream		Feb. 14, 1961	Winslow	Winsow, ARKANSAS; Washington Co.; West fork of White River; Feb. 14, 1961; Ross and Ross Allocapnia jeanae Ross, H.H. Ross	West Fork White River	West Fork		Jean Alexander Ross | Herbert Holdsworth Ross		Herbert Holdsworth Ross			ICZN	Animalia	Arthropoda	Insecta	Plecoptera	Animalia | Arthropoda | Insecta | Plecoptera | Arctoperlaria | Nemouroidea | Capniidae | Allocapnia	Nemouroidea	Capniidae		Allocapnia	jeanae	Allocapnia jeanae Ross, 1964	Ross, 1964	species		paratype of Allocapnia jeanae Ross, 1964	INHS	http://grbio.org/institution/illinois-natural-history-survey	N35.801º W94.135º	N35.801º	W94.135º
CNCI_data	PreservedSpecimen	e55ce04e-b61a-41af-bd42-4417e1b7d613	CNC 897711	5	ethyl alcohol	adult		United States	US	Arkansas	Washington	1961-02-14				river			Winslow, West Fork of White River, Washington County		West Fork White River			Ross | Ross					ICZN	Animalia	Arthropoda	Insecta	Plecoptera	Animalia | Arthropoda | Insecta | Plecoptera | Arctoperlaria | Nemouroidea | Capniidae | Allocapnia	Nemouroidea	Capniidae		Allocapnia	jeanae	Allocapnia jeanae Ross, 1964	Ross, 1964	species		paratype of Allocapnia jeanae Ross, 1964	CNCI
CNCI_data	PreservedSpecimen	1d2b0711-5abb-49ce-9609-ed416ec8dc6d	CNC 897712	10	ethyl alcohol	adult		United States	US	Arkansas	Madison	1962-01-26				stream			Cannon Creek, Madison County		Cannon Creek								ICZN	Animalia	Arthropoda	Insecta	Plecoptera	Animalia | Arthropoda | Insecta | Plecoptera | Arctoperlaria | Nemouroidea | Capniidae | Allocapnia	Nemouroidea	Capniidae		Allocapnia	jeanae	Allocapnia jeanae Ross, 1964	Ross, 1964	species		paratype of Allocapnia jeanae Ross, 1964	CNCI
PNHPC_data	PreservedSpecimen	7aeff9d0-56d2-4f03-8c22-0fe49cdf4083		1	Vial	adult	Male	United States	US	Arkansas	Van Buren	2022-03-12	PNH-038-22	189		stream			Arkansas Highway 16		tributary Pee Dee Creek			Phillip N. Hogan	https://orcid.org/0000-0002-6546-272X	Phillip N. Hogan	https://orcid.org/0000-0002-6546-272X	2022-03-21	ICZN	Animalia	Arthropoda	Insecta	Plecoptera	Animalia | Arthropoda | Insecta | Plecoptera | Arctoperlaria | Nemouroidea | Capniidae | Allocapnia	Nemouroidea	Capniidae		Allocapnia	jeanae	Allocapnia jeanae Ross, 1964	Ross, 1964	species
PNHPC_data	PreservedSpecimen	ccd0b4d0-7996-4630-ac2d-387b4c8aedf0		1	Vial	adult	Male	United States	US	Arkansas	Logan	2022-03-13	PNH-047-22	336		stream					tributary Cove Creek		Cove Lake Recreation Area, Ozark-St. Francis National Forest	Phillip N. Hogan	https://orcid.org/0000-0002-6546-272X	Phillip N. Hogan	https://orcid.org/0000-0002-6546-272X	2022-03-22	ICZN	Animalia	Arthropoda	Insecta	Plecoptera	Animalia | Arthropoda | Insecta | Plecoptera | Arctoperlaria | Nemouroidea | Capniidae | Allocapnia	Nemouroidea	Capniidae		Allocapnia	jeanae	Allocapnia jeanae Ross, 1964	Ross, 1964	species
PNHPC_data	PreservedSpecimen	0f81f75e-5214-47c8-a9e4-bb669c135d6d		2	Vial	adult	Female	United States	US	Arkansas	Logan	2022-03-13	PNH-047-22	336		stream					tributary Cove Creek		Cove Lake Recreation Area, Ozark-St. Francis National Forest	Phillip N. Hogan	https://orcid.org/0000-0002-6546-272X	Phillip N. Hogan	https://orcid.org/0000-0002-6546-272X	2022-03-22	ICZN	Animalia	Arthropoda	Insecta	Plecoptera	Animalia | Arthropoda | Insecta | Plecoptera | Arctoperlaria | Nemouroidea | Capniidae | Allocapnia	Nemouroidea	Capniidae		Allocapnia	jeanae	Allocapnia jeanae Ross, 1964	Ross, 1964	species
PNHPC_data	PreservedSpecimen	d72efb3b-fe1a-4ef2-91fc-e8e236913de0		2	Vial	adult	Male	United States	US	Arkansas	Logan	2022-03-13	PNH-048-22	413		stream			Arkansas Highway 309		Cove Creek			Phillip N. Hogan	https://orcid.org/0000-0002-6546-272X	Phillip N. Hogan	https://orcid.org/0000-0002-6546-272X	2022-03-22	ICZN	Animalia	Arthropoda	Insecta	Plecoptera	Animalia | Arthropoda | Insecta | Plecoptera | Arctoperlaria | Nemouroidea | Capniidae | Allocapnia	Nemouroidea	Capniidae		Allocapnia	jeanae	Allocapnia jeanae Ross, 1964	Ross, 1964	species
PNHPC_data	PreservedSpecimen	21d4c451-5b2c-4ad5-9b58-eaa8b8457595		1	Vial	adult	Male	United States	US	Arkansas	Logan	2022-03-13	PNH-049-22	405		stream			Forest Service Road 1601		tributary Cove Creek			Phillip N. Hogan	https://orcid.org/0000-0002-6546-272X	Phillip N. Hogan	https://orcid.org/0000-0002-6546-272X	2022-03-21	ICZN	Animalia	Arthropoda	Insecta	Plecoptera	Animalia | Arthropoda | Insecta | Plecoptera | Arctoperlaria | Nemouroidea | Capniidae | Allocapnia	Nemouroidea	Capniidae		Allocapnia	jeanae	Allocapnia jeanae Ross, 1964	Ross, 1964	species
PNHPC_data	PreservedSpecimen	4a151392-01ed-4936-882a-fdaa073dc7f7		1	Vial	adult	Female	United States	US	Arkansas	Logan	2022-03-13	PNH-049-22	405		stream			Forest Service Road 1601		tributary Cove Creek			Phillip N. Hogan	https://orcid.org/0000-0002-6546-272X	Phillip N. Hogan	https://orcid.org/0000-0002-6546-272X	2022-03-21	ICZN	Animalia	Arthropoda	Insecta	Plecoptera	Animalia | Arthropoda | Insecta | Plecoptera | Arctoperlaria | Nemouroidea | Capniidae | Allocapnia	Nemouroidea	Capniidae		Allocapnia	jeanae	Allocapnia jeanae Ross, 1964	Ross, 1964	species
PNHPC_data	PreservedSpecimen	9f7bd12f-3eb5-4df3-9f56-88546792f5b7		1	Vial	adult	Male	United States	US	Arkansas	Logan	2022-03-14	PNH-051-22	340		stream			Arkansas Highway 309, Hardy Falls		Small tributary off Mount Magazine			Phillip N. Hogan	https://orcid.org/0000-0002-6546-272X	Phillip N. Hogan	https://orcid.org/0000-0002-6546-272X	2022-03-24	ICZN	Animalia	Arthropoda	Insecta	Plecoptera	Animalia | Arthropoda | Insecta | Plecoptera | Arctoperlaria | Nemouroidea | Capniidae | Allocapnia	Nemouroidea	Capniidae		Allocapnia	jeanae	Allocapnia jeanae Ross, 1964	Ross, 1964	species
PNHPC_data	PreservedSpecimen	c3bbcc11-ff80-41da-8c8d-f530e6bbbc85		1	Vial	adult	Male	United States	US	Arkansas	Yell	2022-03-14	PNH-057-22	154		stream			Forest Service Road 18		Sinco Branch		Ouachita National Forest	Phillip N. Hogan	https://orcid.org/0000-0002-6546-272X	Phillip N. Hogan	https://orcid.org/0000-0002-6546-272X	2022-03-22	ICZN	Animalia	Arthropoda	Insecta	Plecoptera	Animalia | Arthropoda | Insecta | Plecoptera | Arctoperlaria | Nemouroidea | Capniidae | Allocapnia	Nemouroidea	Capniidae		Allocapnia	jeanae	Allocapnia jeanae Ross, 1964	Ross, 1964	species
PNHPC_data	PreservedSpecimen	f6a56e8f-52d5-4488-a9c2-e8927dcdaf23		3	Vial	adult	Female	United States	US	Arkansas	Yell	2022-03-14	PNH-057-22	154		stream			Forest Service Road 18		Sinco Branch		Ouachita National Forest	Phillip N. Hogan	https://orcid.org/0000-0002-6546-272X	Phillip N. Hogan	https://orcid.org/0000-0002-6546-272X	2022-03-22	ICZN	Animalia	Arthropoda	Insecta	Plecoptera	Animalia | Arthropoda | Insecta | Plecoptera | Arctoperlaria | Nemouroidea | Capniidae | Allocapnia	Nemouroidea	Capniidae		Allocapnia	jeanae	Allocapnia jeanae Ross, 1964	Ross, 1964	species
PNHPC_data	PreservedSpecimen	9fad44e6-fbe1-41e6-b56d-7dc95f95a4e7		7	Vial	adult	Female	United States	US	Arkansas	Yell	2022-03-14	PNH-058-22	261		stream			At Mitchell Branch Falls		Mitchell Branch		Ouachita National Forest	Phillip N. Hogan	https://orcid.org/0000-0002-6546-272X	Phillip N. Hogan	https://orcid.org/0000-0002-6546-272X	2022-03-24	ICZN	Animalia	Arthropoda	Insecta	Plecoptera	Animalia | Arthropoda | Insecta | Plecoptera | Arctoperlaria | Nemouroidea | Capniidae | Allocapnia	Nemouroidea	Capniidae		Allocapnia	jeanae	Allocapnia jeanae Ross, 1964	Ross, 1964	species
PNHPC_data	PreservedSpecimen	8ce82078-0e29-47b8-b1f7-36cc7356b765		1	Vial	adult	Male	United States	US	Arkansas	Crawford	2022-03-15	PNH-070-22	331		stream			Old 12 Crossroads		Wilson Branch			Phillip N. Hogan	https://orcid.org/0000-0002-6546-272X	Phillip N. Hogan	https://orcid.org/0000-0002-6546-272X	2022-03-25	ICZN	Animalia	Arthropoda	Insecta	Plecoptera	Animalia | Arthropoda | Insecta | Plecoptera | Arctoperlaria | Nemouroidea | Capniidae | Allocapnia	Nemouroidea	Capniidae		Allocapnia	jeanae	Allocapnia jeanae Ross, 1964	Ross, 1964	species
INHS_data	PreservedSpecimen	8c288047-4433-42bb-bbb8-d641a925a22b	INHS Insect Collection 793805	5	Vial	adult	Female	United States	US	Arkansas	Sevier	1985-01-02				stream		2-I-85	1.5 mi S Lockesburg at Hwy 71	#201 2-I-85 Allocapnia malverna R[eared] 3 F, F[ield] 1 M, 2 F, 2 N, Det. B. C. Poulton Photographed by: Ed DeWalt, Felipe Soto-Adames Date: 12/7/2015 Notes: K.W. Stewart Collection	Big Belleville Creek	Big Belleville Creek		Barry C. Poulton	https://orcid.org/0000-0002-7219-4911	Barry C. Poulton	https://orcid.org/0000-0002-7219-4911		ICZN	Animalia	Arthropoda	Insecta	Plecoptera	Animalia | Arthropoda | Insecta | Plecoptera | Arctoperlaria | Nemouroidea | Capniidae | Allocapnia	Nemouroidea	Capniidae		Allocapnia	malverna	Allocapnia malverna Ross, 1964	Ross, 1964	species			INHS	http://grbio.org/institution/illinois-natural-history-survey	N33.94687º W94.17514º	N33.94687º	W94.17514º
INHS_data	PreservedSpecimen	7c5202fb-b250-468b-9a1f-01ad67b7a75f	INHS Insect Collection 793805	2	Vial	immature		United States	US	Arkansas	Sevier	1985-01-02				stream		2-I-85	1.5 mi S Lockesburg at Hwy 71	#201 2-I-85 Allocapnia malverna R[eared] 3 F, F[ield] 1 M, 2 F, 2 N, Det. B. C. Poulton Photographed by: Ed DeWalt, Felipe Soto-Adames Date: 12/7/2015 Notes: K.W. Stewart Collection	Big Belleville Creek	Big Belleville Creek		Barry C. Poulton	https://orcid.org/0000-0002-7219-4911	Barry C. Poulton	https://orcid.org/0000-0002-7219-4911		ICZN	Animalia	Arthropoda	Insecta	Plecoptera	Animalia | Arthropoda | Insecta | Plecoptera | Arctoperlaria | Nemouroidea | Capniidae | Allocapnia	Nemouroidea	Capniidae		Allocapnia	malverna	Allocapnia malverna Ross, 1964	Ross, 1964	species			INHS	http://grbio.org/institution/illinois-natural-history-survey	N33.94687º W94.17514º	N33.94687º	W94.17514º
INHS_data	PreservedSpecimen	ca4f1c11-1b54-4cd6-9698-7a1ff3d73681	INHS Insect Collection 793805	1	Vial	adult	Male	United States	US	Arkansas	Sevier	1985-01-02				stream		2-I-85	1.5 mi S Lockesburg at Hwy 71	#201 2-I-85 Allocapnia malverna R[eared] 3 F, F[ield] 1 M, 2 F, 2 N, Det. B. C. Poulton Photographed by: Ed DeWalt, Felipe Soto-Adames Date: 12/7/2015 Notes: K.W. Stewart Collection	Big Belleville Creek	Big Belleville Creek		Barry C. Poulton	https://orcid.org/0000-0002-7219-4911	Barry C. Poulton	https://orcid.org/0000-0002-7219-4911		ICZN	Animalia	Arthropoda	Insecta	Plecoptera	Animalia | Arthropoda | Insecta | Plecoptera | Arctoperlaria | Nemouroidea | Capniidae | Allocapnia	Nemouroidea	Capniidae		Allocapnia	malverna	Allocapnia malverna Ross, 1964	Ross, 1964	species			INHS	http://grbio.org/institution/illinois-natural-history-survey	N33.94687º W94.17514º	N33.94687º	W94.17514º
INHS_data	PreservedSpecimen	f54b6bb6-2619-4e50-9a56-ccb4f93e365e	INHS Insect Collection 793812	1	Vial	adult	Male	United States	US	Arkansas	Miller	1984-02-08				stream		8-II-84	5 mi N Brightstar at Hwy 237	#52 8-II-84 Allocapnia malverna Rear 1 M, Det. B. C. Poulton Photographed by: Ed DeWalt, Felipe Soto-Adames Date: 12/7/2015 Notes: K.W. Stewart Collection	Turkey Creek	Turkey Creek		Barry C. Poulton	https://orcid.org/0000-0002-7219-4911	Barry C. Poulton	https://orcid.org/0000-0002-7219-4911		ICZN	Animalia	Arthropoda	Insecta	Plecoptera	Animalia | Arthropoda | Insecta | Plecoptera | Arctoperlaria | Nemouroidea | Capniidae | Allocapnia	Nemouroidea	Capniidae		Allocapnia	malverna	Allocapnia malverna Ross, 1964	Ross, 1964	species			INHS	http://grbio.org/institution/illinois-natural-history-survey	N33.16928º W94.01469º	N33.16928º	W94.01469º
INHS_data	PreservedSpecimen	9ec09061-8bc4-4dad-9878-b86badf05f41	INHS Insect Collection 793820	17	Vial	adult	Male	United States	US	Arkansas	Miller	1984-02-02				stream		2-II-84	1.5 mi S Brightstar	#53 2-II-84 Allocapnia malverna, 17 M, 34 F, N. Det. B. C. Poulton Photographed by: Ed DeWalt, Felipe Soto-Adames Date: 12/7/2015 Notes: K.W. Stewart Collection	West Fork Kelly Bayou	West Fork Kelly Bayou		Barry C. Poulton	https://orcid.org/0000-0002-7219-4911	Barry C. Poulton	https://orcid.org/0000-0002-7219-4911		ICZN	Animalia	Arthropoda	Insecta	Plecoptera	Animalia | Arthropoda | Insecta | Plecoptera | Arctoperlaria | Nemouroidea | Capniidae | Allocapnia	Nemouroidea	Capniidae		Allocapnia	malverna	Allocapnia malverna Ross, 1964	Ross, 1964	species			INHS	http://grbio.org/institution/illinois-natural-history-survey	N33.09819º W93.99125º	N33.09819º	W93.99125º
INHS_data	PreservedSpecimen	27003a2e-7297-487a-9067-3599004383de	INHS Insect Collection 793820	1	Vial	immature		United States	US	Arkansas	Miller	1984-02-02				stream		2-II-84	1.5 mi S Brightstar	#53 2-II-84 Allocapnia malverna, 17 M, 34 F, N. Det. B. C. Poulton Photographed by: Ed DeWalt, Felipe Soto-Adames Date: 12/7/2015 Notes: K.W. Stewart Collection	West Fork Kelly Bayou	West Fork Kelly Bayou		Barry C. Poulton	https://orcid.org/0000-0002-7219-4911	Barry C. Poulton	https://orcid.org/0000-0002-7219-4911		ICZN	Animalia	Arthropoda	Insecta	Plecoptera	Animalia | Arthropoda | Insecta | Plecoptera | Arctoperlaria | Nemouroidea | Capniidae | Allocapnia	Nemouroidea	Capniidae		Allocapnia	malverna	Allocapnia malverna Ross, 1964	Ross, 1964	species			INHS	http://grbio.org/institution/illinois-natural-history-survey	N33.09819º W93.99125º	N33.09819º	W93.99125º
INHS_data	PreservedSpecimen	56299176-73ed-4d47-a7a2-34dc90351e3f	INHS Insect Collection 793820	34	Vial	adult	Female	United States	US	Arkansas	Miller	1984-02-02				stream		2-II-84	1.5 mi S Brightstar	#53 2-II-84 Allocapnia malverna, 17 M, 34 F, N. Det. B. C. Poulton Photographed by: Ed DeWalt, Felipe Soto-Adames Date: 12/7/2015 Notes: K.W. Stewart Collection	West Fork Kelly Bayou	West Fork Kelly Bayou		Barry C. Poulton	https://orcid.org/0000-0002-7219-4911	Barry C. Poulton	https://orcid.org/0000-0002-7219-4911		ICZN	Animalia	Arthropoda	Insecta	Plecoptera	Animalia | Arthropoda | Insecta | Plecoptera | Arctoperlaria | Nemouroidea | Capniidae | Allocapnia	Nemouroidea	Capniidae		Allocapnia	malverna	Allocapnia malverna Ross, 1964	Ross, 1964	species			INHS	http://grbio.org/institution/illinois-natural-history-survey	N33.09819º W93.99125º	N33.09819º	W93.99125º
INHS_data	PreservedSpecimen	a3577c95-c759-4261-8abc-9df3224a5d53	INHS Insect Collection 793813	2	Vial	adult	Male	United States	US	Arkansas	Miller	1984-02-06				stream		6-II-84	1 mi E Brightstar at Hwy 160	#54 6-II-84 Allocapnia malverna Rear 2 M, 6 F, Det. B. C. Poulton Photographed by: Ed DeWalt, Felipe Soto-Adames Date: 12/7/2015 Notes: K.W. Stewart Collection	May Branch	May Branch		Barry C. Poulton	https://orcid.org/0000-0002-7219-4911	Barry C. Poulton	https://orcid.org/0000-0002-7219-4911		ICZN	Animalia	Arthropoda	Insecta	Plecoptera	Animalia | Arthropoda | Insecta | Plecoptera | Arctoperlaria | Nemouroidea | Capniidae | Allocapnia	Nemouroidea	Capniidae		Allocapnia	malverna	Allocapnia malverna Ross, 1964	Ross, 1964	species			INHS	http://grbio.org/institution/illinois-natural-history-survey	N33.11006º W93.97619º	N33.11006º	W93.97619º
INHS_data	PreservedSpecimen	1077bebb-f1df-4391-8452-68d757b8bd06	INHS Insect Collection 793823	3	Vial	adult	Male	United States	US	Arkansas	Columbia	1984-02-12				stream		12-II-84	4 mi S Village Junction at Hwy 98	#56 12-II-84 Allocapnia malverna, Reared 3 M, 2 F, Det. B. C. Poulton Photographed by: Ed DeWalt, Felipe Soto-Adames Date: 12/7/2015 Notes: K.W. Stewart Collection	Cornie Creek	Cornie Creek		Barry C. Poulton	https://orcid.org/0000-0002-7219-4911	Barry C. Poulton	https://orcid.org/0000-0002-7219-4911		ICZN	Animalia	Arthropoda	Insecta	Plecoptera	Animalia | Arthropoda | Insecta | Plecoptera | Arctoperlaria | Nemouroidea | Capniidae | Allocapnia	Nemouroidea	Capniidae		Allocapnia	malverna	Allocapnia malverna Ross, 1964	Ross, 1964	species			INHS	http://grbio.org/institution/illinois-natural-history-survey	N33.19904º W93.06327º	N33.19904º	W93.06327º
INHS_data	PreservedSpecimen	bb2f102d-6c28-4339-83ab-36acb535cddb	INHS Insect Collection 793823	2	Vial	adult	Female	United States	US	Arkansas	Columbia	1984-02-12				stream		12-II-84	4 mi S Village Junction at Hwy 98	#56 12-II-84 Allocapnia malverna, Reared 3 M, 2 F, Det. B. C. Poulton Photographed by: Ed DeWalt, Felipe Soto-Adames Date: 12/7/2015 Notes: K.W. Stewart Collection	Cornie Creek	Cornie Creek		Barry C. Poulton	https://orcid.org/0000-0002-7219-4911	Barry C. Poulton	https://orcid.org/0000-0002-7219-4911		ICZN	Animalia	Arthropoda	Insecta	Plecoptera	Animalia | Arthropoda | Insecta | Plecoptera | Arctoperlaria | Nemouroidea | Capniidae | Allocapnia	Nemouroidea	Capniidae		Allocapnia	malverna	Allocapnia malverna Ross, 1964	Ross, 1964	species			INHS	http://grbio.org/institution/illinois-natural-history-survey	N33.19904º W93.06327º	N33.19904º	W93.06327º
INHS_data	PreservedSpecimen	42ba390f-6dc7-43e5-8031-a1d0b1c48d54	INHS Insect Collection 793808	1	Vial	adult	Male	United States	US	Arkansas	Columbia	1984-02-07				stream		7-II-84	4 mi S Village Junction at Hwy 98	#56 7-II-84 Allocapnia malverna Rear 1 M, 1 F, Det. B. C. Poulton Photographed by: Ed DeWalt, Felipe Soto-Adames Date: 12/7/2015 Notes: K.W. Stewart Collection	Cornie Creek	Cornie Creek		Barry C. Poulton	https://orcid.org/0000-0002-7219-4911	Barry C. Poulton	https://orcid.org/0000-0002-7219-4911		ICZN	Animalia	Arthropoda	Insecta	Plecoptera	Animalia | Arthropoda | Insecta | Plecoptera | Arctoperlaria | Nemouroidea | Capniidae | Allocapnia	Nemouroidea	Capniidae		Allocapnia	malverna	Allocapnia malverna Ross, 1964	Ross, 1964	species			INHS	http://grbio.org/institution/illinois-natural-history-survey	N33.19904º W93.06327º	N33.19904º	W93.06327º
INHS_data	PreservedSpecimen	5eef486a-7571-4175-a21b-dfaf3aee5576	INHS Insect Collection 793808	1	Vial	adult	Female	United States	US	Arkansas	Columbia	1984-02-07				stream		7-II-84	4 mi S Village Junction at Hwy 98	#56 7-II-84 Allocapnia malverna Rear 1 M, 1 F, Det. B. C. Poulton Photographed by: Ed DeWalt, Felipe Soto-Adames Date: 12/7/2015 Notes: K.W. Stewart Collection	Cornie Creek	Cornie Creek		Barry C. Poulton	https://orcid.org/0000-0002-7219-4911	Barry C. Poulton	https://orcid.org/0000-0002-7219-4911		ICZN	Animalia	Arthropoda	Insecta	Plecoptera	Animalia | Arthropoda | Insecta | Plecoptera | Arctoperlaria | Nemouroidea | Capniidae | Allocapnia	Nemouroidea	Capniidae		Allocapnia	malverna	Allocapnia malverna Ross, 1964	Ross, 1964	species			INHS	http://grbio.org/institution/illinois-natural-history-survey	N33.19904º W93.06327º	N33.19904º	W93.06327º
INHS_data	PreservedSpecimen	4ba1e37b-ff04-4617-8ac6-97a09458f775	INHS Insect Collection 793816	5	Vial	adult	Female	United States	US	Arkansas	Columbia	1984-02-06				stream		6-II-84	2 mi W Wilson at Hwy 98	#57 6-II-84 Allocapnia malverna rear 1 M, 5 F, Det. B. C. Poulton Photographed by: Ed DeWalt, Felipe Soto-Adames Date: 12/7/2015 Notes: K.W. Stewart Collection	Sloan Creek	Sloan Creek		Barry C. Poulton	https://orcid.org/0000-0002-7219-4911	Barry C. Poulton	https://orcid.org/0000-0002-7219-4911		ICZN	Animalia	Arthropoda	Insecta	Plecoptera	Animalia | Arthropoda | Insecta | Plecoptera | Arctoperlaria | Nemouroidea | Capniidae | Allocapnia	Nemouroidea	Capniidae		Allocapnia	malverna	Allocapnia malverna Ross, 1964	Ross, 1964	species			INHS	http://grbio.org/institution/illinois-natural-history-survey	N33.33917º W93.10841º	N33.33917º	W93.10841º
INHS_data	PreservedSpecimen	a617cdbb-be00-4643-b250-edd556249991	INHS Insect Collection 793816	1	Vial	adult	Male	United States	US	Arkansas	Columbia	1984-02-06				stream		6-II-84	2 mi W Wilson at Hwy 98	#57 6-II-84 Allocapnia malverna rear 1 M, 5 F, Det. B. C. Poulton Photographed by: Ed DeWalt, Felipe Soto-Adames Date: 12/7/2015 Notes: K.W. Stewart Collection	Sloan Creek	Sloan Creek		Barry C. Poulton	https://orcid.org/0000-0002-7219-4911	Barry C. Poulton	https://orcid.org/0000-0002-7219-4911		ICZN	Animalia	Arthropoda	Insecta	Plecoptera	Animalia | Arthropoda | Insecta | Plecoptera | Arctoperlaria | Nemouroidea | Capniidae | Allocapnia	Nemouroidea	Capniidae		Allocapnia	malverna	Allocapnia malverna Ross, 1964	Ross, 1964	species			INHS	http://grbio.org/institution/illinois-natural-history-survey	N33.33917º W93.10841º	N33.33917º	W93.10841º
INHS_data	PreservedSpecimen	84f56d37-fc59-4e43-a790-952bec656c3b	INHS Insect Collection 793809	59	Vial	adult	Male	United States	US	Arkansas	Bradley	1984-02-03				stream		3-II-84	2.5 mi SW Hermitage at Hwy 15	#61 3-II-84 Allocapnia malverna 59 M, 15 F, N Det. B. C. Poulton Photographed by: Ed DeWalt, Felipe Soto-Adames Date: 12/7/2015 Notes: K.W. Stewart Collection	tributary L'Aigle Creek	tributary L'Aigle Creek		Barry C. Poulton	https://orcid.org/0000-0002-7219-4911	Barry C. Poulton	https://orcid.org/0000-0002-7219-4911		ICZN	Animalia	Arthropoda	Insecta	Plecoptera	Animalia | Arthropoda | Insecta | Plecoptera | Arctoperlaria | Nemouroidea | Capniidae | Allocapnia	Nemouroidea	Capniidae		Allocapnia	malverna	Allocapnia malverna Ross, 1964	Ross, 1964	species			INHS	http://grbio.org/institution/illinois-natural-history-survey	N33.43916º W92.19053º	N33.43916º	W92.19053º
INHS_data	PreservedSpecimen	758eb604-69ad-4b0d-85b6-77213e0f7713	INHS Insect Collection 793809	15	Vial	adult	Female	United States	US	Arkansas	Bradley	1984-02-03				stream		3-II-84	2.5 mi SW Hermitage at Hwy 15	#61 3-II-84 Allocapnia malverna 59 M, 15 F, N Det. B. C. Poulton Photographed by: Ed DeWalt, Felipe Soto-Adames Date: 12/7/2015 Notes: K.W. Stewart Collection	tributary L'Aigle Creek	tributary L'Aigle Creek		Barry C. Poulton	https://orcid.org/0000-0002-7219-4911	Barry C. Poulton	https://orcid.org/0000-0002-7219-4911		ICZN	Animalia	Arthropoda	Insecta	Plecoptera	Animalia | Arthropoda | Insecta | Plecoptera | Arctoperlaria | Nemouroidea | Capniidae | Allocapnia	Nemouroidea	Capniidae		Allocapnia	malverna	Allocapnia malverna Ross, 1964	Ross, 1964	species			INHS	http://grbio.org/institution/illinois-natural-history-survey	N33.43916º W92.19053º	N33.43916º	W92.19053º
INHS_data	PreservedSpecimen	4a6f33ec-cdfd-4eb5-9eea-24cd07807675	INHS Insect Collection 793809	1	Vial	immature		United States	US	Arkansas	Bradley	1984-02-03				stream		3-II-84	2.5 mi SW Hermitage at Hwy 15	#61 3-II-84 Allocapnia malverna 59 M, 15 F, N Det. B. C. Poulton Photographed by: Ed DeWalt, Felipe Soto-Adames Date: 12/7/2015 Notes: K.W. Stewart Collection	tributary L'Aigle Creek	tributary L'Aigle Creek		Barry C. Poulton	https://orcid.org/0000-0002-7219-4911	Barry C. Poulton	https://orcid.org/0000-0002-7219-4911		ICZN	Animalia	Arthropoda	Insecta	Plecoptera	Animalia | Arthropoda | Insecta | Plecoptera | Arctoperlaria | Nemouroidea | Capniidae | Allocapnia	Nemouroidea	Capniidae		Allocapnia	malverna	Allocapnia malverna Ross, 1964	Ross, 1964	species			INHS	http://grbio.org/institution/illinois-natural-history-survey	N33.43916º W92.19053º	N33.43916º	W92.19053º
INHS_data	PreservedSpecimen	d09e6d6d-53e6-456a-a7b6-f383dd4700f6	INHS Insect Collection 793822	11	Vial	adult	Female	United States	US	Arkansas	Drew	1984-02-03				stream		3-II-84	2 mi S Monticello at Hwy 81	#63 3-II-84 Allocapnia malverna, 10 M, 11 F, N, Det. B. C. Poulton	Clear Creek	Clear Creek		Barry C. Poulton	https://orcid.org/0000-0002-7219-4911	Barry C. Poulton	https://orcid.org/0000-0002-7219-4911		ICZN	Animalia	Arthropoda	Insecta	Plecoptera	Animalia | Arthropoda | Insecta | Plecoptera | Arctoperlaria | Nemouroidea | Capniidae | Allocapnia	Nemouroidea	Capniidae		Allocapnia	malverna	Allocapnia malverna Ross, 1964	Ross, 1964	species			INHS	http://grbio.org/institution/illinois-natural-history-survey	N33.58371º W91.80075º	N33.58371º	W91.80075º
INHS_data	PreservedSpecimen	3e003e16-9511-45d2-9d64-433db37fe0f2	INHS Insect Collection 793822	10	Vial	adult	Male	United States	US	Arkansas	Drew	1984-02-03				stream		3-II-84	2 mi S Monticello at Hwy 81	#63 3-II-84 Allocapnia malverna, 10 M, 11 F, N, Det. B. C. Poulton	Clear Creek	Clear Creek		Barry C. Poulton	https://orcid.org/0000-0002-7219-4911			2017	ICZN	Animalia	Arthropoda	Insecta	Plecoptera	Animalia | Arthropoda | Insecta | Plecoptera | Arctoperlaria | Nemouroidea | Capniidae | Allocapnia	Nemouroidea	Capniidae		Allocapnia	malverna	Allocapnia malverna Ross, 1964	Ross, 1964	species			INHS	http://grbio.org/institution/illinois-natural-history-survey	N33.58371º W91.80075º	N33.58371º	W91.80075º
INHS_data	PreservedSpecimen	940e7edd-4071-47ce-add2-4841da8c236d	INHS Insect Collection 793822	1	Vial	immature		United States	US	Arkansas	Drew	1984-02-03				stream		3-II-84	2 mi S Monticello at Hwy 81	#63 3-II-84 Allocapnia malverna, 10 M, 11 F, N, Det. B. C. Poulton	Clear Creek	Clear Creek		Barry C. Poulton	https://orcid.org/0000-0002-7219-4911	Barry C. Poulton	https://orcid.org/0000-0002-7219-4911		ICZN	Animalia	Arthropoda	Insecta	Plecoptera	Animalia | Arthropoda | Insecta | Plecoptera | Arctoperlaria | Nemouroidea | Capniidae | Allocapnia	Nemouroidea	Capniidae		Allocapnia	malverna	Allocapnia malverna Ross, 1964	Ross, 1964	species			INHS	http://grbio.org/institution/illinois-natural-history-survey	N33.58371º W91.80075º	N33.58371º	W91.80075º
INHS_data	PreservedSpecimen	922d53c0-a9a7-4542-bd4a-2c44f9e17c66	INHS Insect Collection 793818	34	Vial	adult	Female	United States	US	Arkansas	Cleveland	1984-02-03				stream		3-II-84	5 mi S Kingsland at Hwy 8	#68 3-II-84 Allocapnia malverna 7 M, 34 F, N, Det. B. C. Poulton Photographed by: Ed DeWalt, Felipe Soto-Adames Date: 12/7/2015 Notes: K.W. Stewart Collection	tributary Smith Creek	tributary Smith Creek		Barry C. Poulton	https://orcid.org/0000-0002-7219-4911	Barry C. Poulton	https://orcid.org/0000-0002-7219-4911		ICZN	Animalia	Arthropoda	Insecta	Plecoptera	Animalia | Arthropoda | Insecta | Plecoptera | Arctoperlaria | Nemouroidea | Capniidae | Allocapnia	Nemouroidea	Capniidae		Allocapnia	malverna	Allocapnia malverna Ross, 1964	Ross, 1964	species			INHS	http://grbio.org/institution/illinois-natural-history-survey	N33.79509º W92.30082º	N33.79509º	W92.30082º
INHS_data	PreservedSpecimen	5401d37a-09d8-4305-90a6-2614c838439b	INHS Insect Collection 793818	1	Vial	immature		United States	US	Arkansas	Cleveland	1984-02-03				stream		3-II-84	5 mi S Kingsland at Hwy 8	#68 3-II-84 Allocapnia malverna 7 M, 34 F, N, Det. B. C. Poulton Photographed by: Ed DeWalt, Felipe Soto-Adames Date: 12/7/2015 Notes: K.W. Stewart Collection	tributary Smith Creek	tributary Smith Creek		Barry C. Poulton	https://orcid.org/0000-0002-7219-4911	Barry C. Poulton	https://orcid.org/0000-0002-7219-4911		ICZN	Animalia	Arthropoda	Insecta	Plecoptera	Animalia | Arthropoda | Insecta | Plecoptera | Arctoperlaria | Nemouroidea | Capniidae | Allocapnia	Nemouroidea	Capniidae		Allocapnia	malverna	Allocapnia malverna Ross, 1964	Ross, 1964	species			INHS	http://grbio.org/institution/illinois-natural-history-survey	N33.79509º W92.30082º	N33.79509º	W92.30082º
INHS_data	PreservedSpecimen	f2d7c8b5-fa2c-4ef4-85a6-fd053f1efec2	INHS Insect Collection 793818	7	Vial	adult	Male	United States	US	Arkansas	Cleveland	1984-02-03				stream		3-II-84	5 mi S Kingsland at Hwy 8	#68 3-II-84 Allocapnia malverna 7 M, 34 F, N, Det. B. C. Poulton Photographed by: Ed DeWalt, Felipe Soto-Adames Date: 12/7/2015 Notes: K.W. Stewart Collection	tributary Smith Creek	tributary Smith Creek		Barry C. Poulton	https://orcid.org/0000-0002-7219-4911	Barry C. Poulton	https://orcid.org/0000-0002-7219-4911		ICZN	Animalia	Arthropoda	Insecta	Plecoptera	Animalia | Arthropoda | Insecta | Plecoptera | Arctoperlaria | Nemouroidea | Capniidae | Allocapnia	Nemouroidea	Capniidae		Allocapnia	malverna	Allocapnia malverna Ross, 1964	Ross, 1964	species			INHS	http://grbio.org/institution/illinois-natural-history-survey	N33.79509º W92.30082º	N33.79509º	W92.30082º
INHS_data	PreservedSpecimen	e2bdfa15-c8b4-4540-abd7-9474229f2ca5	INHS Insect Collection 793806	9	Vial	adult	Female	United States	US	Arkansas	Cleveland	1984-02-08				stream		8-II-84	5 mi S Kingsland at Hwy 8	#68 8-II-84 Allocapnia malverna Rear 9 F, 2 M, Det. B. C. Poulton Photographed by: Ed DeWalt, Felipe Soto-Adames Date: 12/7/2015 Notes: K.W. Stewart Collection	tributary Smith Creek	tributary Smith Creek		Barry C. Poulton	https://orcid.org/0000-0002-7219-4911	Barry C. Poulton	https://orcid.org/0000-0002-7219-4911		ICZN	Animalia	Arthropoda	Insecta	Plecoptera	Animalia | Arthropoda | Insecta | Plecoptera | Arctoperlaria | Nemouroidea | Capniidae | Allocapnia	Nemouroidea	Capniidae		Allocapnia	malverna	Allocapnia malverna Ross, 1964	Ross, 1964	species			INHS	http://grbio.org/institution/illinois-natural-history-survey	N33.79509º W92.30082º	N33.79509º	W92.30082º
INHS_data	PreservedSpecimen	852a0b89-ae37-43a2-a52c-dc269d1d65b1	INHS Insect Collection 793806	2	Vial	adult	Male	United States	US	Arkansas	Cleveland	1984-02-08				stream		8-II-84	5 mi S Kingsland at Hwy 8	#68 8-II-84 Allocapnia malverna Rear 9 F, 2 M, Det. B. C. Poulton Photographed by: Ed DeWalt, Felipe Soto-Adames Date: 12/7/2015 Notes: K.W. Stewart Collection	tributary Smith Creek	tributary Smith Creek		Barry C. Poulton	https://orcid.org/0000-0002-7219-4911	Barry C. Poulton	https://orcid.org/0000-0002-7219-4911		ICZN	Animalia	Arthropoda	Insecta	Plecoptera	Animalia | Arthropoda | Insecta | Plecoptera | Arctoperlaria | Nemouroidea | Capniidae | Allocapnia	Nemouroidea	Capniidae		Allocapnia	malverna	Allocapnia malverna Ross, 1964	Ross, 1964	species			INHS	http://grbio.org/institution/illinois-natural-history-survey	N33.79509º W92.30082º	N33.79509º	W92.30082º
INHS_data	PreservedSpecimen	98dd5eca-7a0f-4335-84c9-80b09b71299e	INHS Insect Collection 793815	18	Vial	adult	Female	United States	US	Arkansas	Dallas	1984-02-04				stream		4-II-84	3 mi SE Carthage at Hwy 229	#72 4-II-84 Allocapnia malverna Reared 1 M, 1 F, [plus field] 7 M, 17 F, Det. B. C. Poulton Photographed by: Ed DeWalt, Felipe Soto-Adames Date: 12/7/2015 Notes: K.W. Stewart Collection	tributary Moro Creek	tributary Moro Creek		Barry C. Poulton	https://orcid.org/0000-0002-7219-4911	Barry C. Poulton	https://orcid.org/0000-0002-7219-4911		ICZN	Animalia	Arthropoda	Insecta	Plecoptera	Animalia | Arthropoda | Insecta | Plecoptera | Arctoperlaria | Nemouroidea | Capniidae | Allocapnia	Nemouroidea	Capniidae		Allocapnia	malverna	Allocapnia malverna Ross, 1964	Ross, 1964	species			INHS	http://grbio.org/institution/illinois-natural-history-survey	N34.03147º W92.57758º	N34.03147º	W92.57758º
INHS_data	PreservedSpecimen	faec4517-85e2-4a61-be65-161a3e7a3793	INHS Insect Collection 793815	8	Vial	adult	Male	United States	US	Arkansas	Dallas	1984-02-04				stream		4-II-84	3 mi SE Carthage at Hwy 229	#72 4-II-84 Allocapnia malverna Reared 1 M, 1 F, [plus field] 7 M, 17 F, Det. B. C. Poulton Photographed by: Ed DeWalt, Felipe Soto-Adames Date: 12/7/2015 Notes: K.W. Stewart Collection	tributary Moro Creek	tributary Moro Creek		Barry C. Poulton	https://orcid.org/0000-0002-7219-4911	Barry C. Poulton	https://orcid.org/0000-0002-7219-4911		ICZN	Animalia	Arthropoda	Insecta	Plecoptera	Animalia | Arthropoda | Insecta | Plecoptera | Arctoperlaria | Nemouroidea | Capniidae | Allocapnia	Nemouroidea	Capniidae		Allocapnia	malverna	Allocapnia malverna Ross, 1964	Ross, 1964	species			INHS	http://grbio.org/institution/illinois-natural-history-survey	N34.03147º W92.57758º	N34.03147º	W92.57758º
INHS_data	PreservedSpecimen	fd8f5345-3b1e-4855-8198-c8c3a46fa0c7	INHS Insect Collection 793810	4	Vial	adult	Male	United States	US	Arkansas	Dallas	1984-02-04				stream		4-II-84	3 mi E Tulip at Hwy 48	#73 4-II-84 Allocapnia malverna 4 M, 4 F, N Det. B. C. Poulton Photographed by: Ed Dewalt, Felipe Soto-Adames Date: 12/7/2015 Notes: K.W. Stewart Collection	tributary Moro Creek	tributary Moro Creek		Barry C. Poulton	https://orcid.org/0000-0002-7219-4911	Barry C. Poulton	https://orcid.org/0000-0002-7219-4911		ICZN	Animalia	Arthropoda	Insecta	Plecoptera	Animalia | Arthropoda | Insecta | Plecoptera | Arctoperlaria | Nemouroidea | Capniidae | Allocapnia	Nemouroidea	Capniidae		Allocapnia	malverna	Allocapnia malverna Ross, 1964	Ross, 1964	species			INHS	http://grbio.org/institution/illinois-natural-history-survey	N34.07169º W92.61073º	N34.07169º	W92.61073º
INHS_data	PreservedSpecimen	f3feabc1-fb5a-49c1-9c0d-583ae41f7ca8	INHS Insect Collection 793810	4	Vial	adult	Female	United States	US	Arkansas	Dallas	1984-02-04				stream		4-II-84	3 mi E Tulip at Hwy 48	#73 4-II-84 Allocapnia malverna 4 M, 4 F, N Det. B. C. Poulton Photographed by: Ed Dewalt, Felipe Soto-Adames Date: 12/7/2015 Notes: K.W. Stewart Collection	tributary Moro Creek	tributary Moro Creek		Barry C. Poulton	https://orcid.org/0000-0002-7219-4911	Barry C. Poulton	https://orcid.org/0000-0002-7219-4911		ICZN	Animalia	Arthropoda	Insecta	Plecoptera	Animalia | Arthropoda | Insecta | Plecoptera | Arctoperlaria | Nemouroidea | Capniidae | Allocapnia	Nemouroidea	Capniidae		Allocapnia	malverna	Allocapnia malverna Ross, 1964	Ross, 1964	species			INHS	http://grbio.org/institution/illinois-natural-history-survey	N34.07169º W92.61073º	N34.07169º	W92.61073º
INHS_data	PreservedSpecimen	5ab2949a-5154-4238-8a56-c011745ffbab	INHS Insect Collection 793810	1	Vial	immature		United States	US	Arkansas	Dallas	1984-02-04				stream		4-II-84	3 mi E Tulip at Hwy 48	#73 4-II-84 Allocapnia malverna 4 M, 4 F, N Det. B. C. Poulton Photographed by: Ed Dewalt, Felipe Soto-Adames Date: 12/7/2015 Notes: K.W. Stewart Collection	tributary Moro Creek	tributary Moro Creek		Barry C. Poulton	https://orcid.org/0000-0002-7219-4911	Barry C. Poulton	https://orcid.org/0000-0002-7219-4911		ICZN	Animalia	Arthropoda	Insecta	Plecoptera	Animalia | Arthropoda | Insecta | Plecoptera | Arctoperlaria | Nemouroidea | Capniidae | Allocapnia	Nemouroidea	Capniidae		Allocapnia	malverna	Allocapnia malverna Ross, 1964	Ross, 1964	species			INHS	http://grbio.org/institution/illinois-natural-history-survey	N34.07169º W92.61073º	N34.07169º	W92.61073º
INHS_data	PreservedSpecimen	8d7e493f-50b2-423e-82d1-d98725e4a579	INHS Insect Collection 793817	1	Vial	adult	Female	United States	US	Arkansas	Dallas	1984-02-06				stream		6-II-84	4-5 mi S Dalark	#77 6-II-84 Allocapnia malverna rear 1 F, M nymph, Det. B. C. Poulton Photographed by: Ed DeWalt, Felipe Soto-Adames Date: 12/7/2015 Notes: K.W. Stewart Collection	tributary Ouachita River [Beach Branch]	tributary Ouachita River [Beach Branch]		Barry C. Poulton	https://orcid.org/0000-0002-7219-4911	Barry C. Poulton	https://orcid.org/0000-0002-7219-4911		ICZN	Animalia	Arthropoda	Insecta	Plecoptera	Animalia | Arthropoda | Insecta | Plecoptera | Arctoperlaria | Nemouroidea | Capniidae | Allocapnia	Nemouroidea	Capniidae		Allocapnia	malverna	Allocapnia malverna Ross, 1964	Ross, 1964	species			INHS	http://grbio.org/institution/illinois-natural-history-survey	N33.97836º W92.88998º	N33.97836º	W92.88998º
INHS_data	PreservedSpecimen	3da0ba70-501f-4b9f-8c66-25c4f50aaf68	INHS Insect Collection 793817	1	Vial	immature	Male	United States	US	Arkansas	Dallas	1984-02-06				stream		6-II-84	4-5 mi S Dalark	#77 6-II-84 Allocapnia malverna rear 1 F, M nymph, Det. B. C. Poulton Photographed by: Ed DeWalt, Felipe Soto-Adames Date: 12/7/2015 Notes: K.W. Stewart Collection	tributary Ouachita River [Beach Branch]	tributary Ouachita River [Beach Branch]		Barry C. Poulton	https://orcid.org/0000-0002-7219-4911	Barry C. Poulton	https://orcid.org/0000-0002-7219-4911		ICZN	Animalia	Arthropoda	Insecta	Plecoptera	Animalia | Arthropoda | Insecta | Plecoptera | Arctoperlaria | Nemouroidea | Capniidae | Allocapnia	Nemouroidea	Capniidae		Allocapnia	malverna	Allocapnia malverna Ross, 1964	Ross, 1964	species			INHS	http://grbio.org/institution/illinois-natural-history-survey	N33.97836º W92.88998º	N33.97836º	W92.88998º
INHS_data	PreservedSpecimen	86fb161a-9e6f-4802-8ed3-f9a8f7e06a43	INHS Insect Collection 793811	6	Vial	adult	Male	United States	US	Arkansas	Clark	1984-02-05				stream		5-II-84	3 mi NW Dalark	#79 5-II-84 Allocapnia malverna 6 M, 19 F, Det. B. C. Poulton Photographed by: Ed DeWalt, Felipe Soto-Adames Date: 12/7/2015 Notes: K.W. Stewart Collection	Mill Creek	Mill Creek		Barry C. Poulton	https://orcid.org/0000-0002-7219-4911	Barry C. Poulton	https://orcid.org/0000-0002-7219-4911		ICZN	Animalia	Arthropoda	Insecta	Plecoptera	Animalia | Arthropoda | Insecta | Plecoptera | Arctoperlaria | Nemouroidea | Capniidae | Allocapnia	Nemouroidea	Capniidae		Allocapnia	malverna	Allocapnia malverna Ross, 1964	Ross, 1964	species			INHS	http://grbio.org/institution/illinois-natural-history-survey	N34.05873º W92.91922º	N34.05873º	W92.91922º
INHS_data	PreservedSpecimen	ca136e63-5a01-48f6-80e3-13062fb32bd8	INHS Insect Collection 793811	19	Vial	adult	Female	United States	US	Arkansas	Clark	1984-02-05				stream		5-II-84	3 mi NW Dalark	#79 5-II-84 Allocapnia malverna 6 M, 19 F, Det. B. C. Poulton Photographed by: Ed DeWalt, Felipe Soto-Adames Date: 12/7/2015 Notes: K.W. Stewart Collection	Mill Creek	Mill Creek		Barry C. Poulton	https://orcid.org/0000-0002-7219-4911	Barry C. Poulton	https://orcid.org/0000-0002-7219-4911		ICZN	Animalia	Arthropoda	Insecta	Plecoptera	Animalia | Arthropoda | Insecta | Plecoptera | Arctoperlaria | Nemouroidea | Capniidae | Allocapnia	Nemouroidea	Capniidae		Allocapnia	malverna	Allocapnia malverna Ross, 1964	Ross, 1964	species			INHS	http://grbio.org/institution/illinois-natural-history-survey	N34.05873º W92.91922º	N34.05873º	W92.91922º
INHS_data	PreservedSpecimen	d33359bc-b5dc-44cb-873d-9259da1f492e	INHS Insect Collection 793821	1	Vial	adult	Female	United States	US	Arkansas	Clark	1984-02-04				stream		4-II-1984	1 mi E Joan at Hwy 128	#80 4-II-1984 Allocapnia malverna, Rear 1 F, Det. B. C. Poulton Photographed by: Ed DeWalt, Felipe Soto-Adames Date: 12/7/2015 Notes: K.W. Stewart Collection	L' Eau Frais Creek	L'Eau Frais Creek		Barry C. Poulton	https://orcid.org/0000-0002-7219-4911	Barry C. Poulton	https://orcid.org/0000-0002-7219-4911		ICZN	Animalia	Arthropoda	Insecta	Plecoptera	Animalia | Arthropoda | Insecta | Plecoptera | Arctoperlaria | Nemouroidea | Capniidae | Allocapnia	Nemouroidea	Capniidae		Allocapnia	malverna	Allocapnia malverna Ross, 1964	Ross, 1964	species			INHS	http://grbio.org/institution/illinois-natural-history-survey	N34.10751º W92.93118º	N34.10751º	W92.93118º
INHS_data	PreservedSpecimen	0711e415-558e-4f21-9289-a350c3e54370	INHS Insect Collection 793807	1	Vial	immature		United States	US	Arkansas	Clark	1984-02-05				stream		5-II-84	3 mi E Whelen Springs	#81 5-II-84 Allocapnia malverna 7 M, 24 F, N, Det. B. C. Poulton Photographed by: Ed DeWalt, Felipe Soto-Adames Date: 12/7/2015 Notes: K.W. Stewart Collection	Beech Creek	Beech Creek		Barry C. Poulton	https://orcid.org/0000-0002-7219-4911	Barry C. Poulton	https://orcid.org/0000-0002-7219-4911		ICZN	Animalia	Arthropoda	Insecta	Plecoptera	Animalia | Arthropoda | Insecta | Plecoptera | Arctoperlaria | Nemouroidea | Capniidae | Allocapnia	Nemouroidea	Capniidae		Allocapnia	malverna	Allocapnia malverna Ross, 1964	Ross, 1964	species			INHS	http://grbio.org/institution/illinois-natural-history-survey	N33.82737º W93.06628º	N33.82737º	W93.06628º
INHS_data	PreservedSpecimen	9a9afabf-f241-42c0-b6a6-8f71712d14cb	INHS Insect Collection 793807	24	Vial	adult	Female	United States	US	Arkansas	Clark	1984-02-05				stream		5-II-84	3 mi E Whelen Springs	#81 5-II-84 Allocapnia malverna 7 M, 24 F, N, Det. B. C. Poulton Photographed by: Ed DeWalt, Felipe Soto-Adames Date: 12/7/2015 Notes: K.W. Stewart Collection	Beech Creek	Beech Creek		Barry C. Poulton	https://orcid.org/0000-0002-7219-4911	Barry C. Poulton	https://orcid.org/0000-0002-7219-4911		ICZN	Animalia	Arthropoda	Insecta	Plecoptera	Animalia | Arthropoda | Insecta | Plecoptera | Arctoperlaria | Nemouroidea | Capniidae | Allocapnia	Nemouroidea	Capniidae		Allocapnia	malverna	Allocapnia malverna Ross, 1964	Ross, 1964	species			INHS	http://grbio.org/institution/illinois-natural-history-survey	N33.82737º W93.06628º	N33.82737º	W93.06628º
INHS_data	PreservedSpecimen	c720fdca-c456-4231-8127-c8a6055f51b5	INHS Insect Collection 793807	7	Vial	adult	Male	United States	US	Arkansas	Clark	1984-02-05				stream		5-II-84	3 mi E Whelen Springs	#81 5-II-84 Allocapnia malverna 7 M, 24 F, N, Det. B. C. Poulton Photographed by: Ed DeWalt, Felipe Soto-Adames Date: 12/7/2015 Notes: K.W. Stewart Collection	Beech Creek	Beech Creek		Barry C. Poulton	https://orcid.org/0000-0002-7219-4911	Barry C. Poulton	https://orcid.org/0000-0002-7219-4911		ICZN	Animalia	Arthropoda	Insecta	Plecoptera	Animalia | Arthropoda | Insecta | Plecoptera | Arctoperlaria | Nemouroidea | Capniidae | Allocapnia	Nemouroidea	Capniidae		Allocapnia	malverna	Allocapnia malverna Ross, 1964	Ross, 1964	species			INHS	http://grbio.org/institution/illinois-natural-history-survey	N33.82737º W93.06628º	N33.82737º	W93.06628º
INHS_data	PreservedSpecimen	1310918f-61b2-4f73-9e92-8f58f4b3f141	INHS Insect Collection 793814	1	Vial	adult	Male	United States	US	Arkansas	Hempstead	1984-02-06				stream		6-II-84	1.5 mi NW Cross Roads at Hwy 73	#87 6-II-84 Allocapnia malverna rear 1 M, 1 F, Det. B. C. Poulton Photographed by: Ed DeWalt, Felipe Soto-Adames Date: 12/7/2015 Notes: K.W. Stewart Collection	Sandy Bois De Arc Creek	Sandy Bois De Arc Creek		Barry C. Poulton	https://orcid.org/0000-0002-7219-4911	Barry C. Poulton	https://orcid.org/0000-0002-7219-4911		ICZN	Animalia	Arthropoda	Insecta	Plecoptera	Animalia | Arthropoda | Insecta | Plecoptera | Arctoperlaria | Nemouroidea | Capniidae | Allocapnia	Nemouroidea	Capniidae		Allocapnia	malverna	Allocapnia malverna Ross, 1964	Ross, 1964	species			INHS	http://grbio.org/institution/illinois-natural-history-survey	N33.73813º W93.75033º	N33.73813º	W93.75033º
INHS_data	PreservedSpecimen	28bed012-f1cb-4705-a451-3dc6faa395a5	INHS Insect Collection 793814	1	Vial	adult	Female	United States	US	Arkansas	Hempstead	1984-02-06				stream		6-II-84	1.5 mi NW Cross Roads at Hwy 73	#87 6-II-84 Allocapnia malverna rear 1 M, 1 F, Det. B. C. Poulton Photographed by: Ed DeWalt, Felipe Soto-Adames Date: 12/7/2015 Notes: K.W. Stewart Collection	Sandy Bois De Arc Creek	Sandy Bois De Arc Creek		Barry C. Poulton	https://orcid.org/0000-0002-7219-4911	Barry C. Poulton	https://orcid.org/0000-0002-7219-4911		ICZN	Animalia	Arthropoda	Insecta	Plecoptera	Animalia | Arthropoda | Insecta | Plecoptera | Arctoperlaria | Nemouroidea | Capniidae | Allocapnia	Nemouroidea	Capniidae		Allocapnia	malverna	Allocapnia malverna Ross, 1964	Ross, 1964	species			INHS	http://grbio.org/institution/illinois-natural-history-survey	N33.73813º W93.75033º	N33.73813º	W93.75033º
INHS_data	PreservedSpecimen	f7f406c0-a915-45b9-9094-d5728f21d503	INHS Insect Collection 1504263	1	Vial	adult	Female	United States	US	Arkansas	Calhoun	1997-02-16	HWR-97-45			stream		16 Feb. 1997	AR: Calhoun Co.: Champagnolle Creek at St. Hwy 4, 1 mi. W of Hampton, AR (Sec. 6, T14S, R13W)	AR, Calhoun Co., Brushy Ck. at St. Hwy 4, 2 mi. W Hampton, 16 Feb. 1997, H.W. Robison HWR97-45: Champagnolle Ck. A. malverna, 1 female B.C. Poulton Donation Photographed by: Lily Hart	Champagnolle Creek	Brushy Creek		Henry W. Robison					ICZN	Animalia	Arthropoda	Insecta	Plecoptera	Animalia | Arthropoda | Insecta | Plecoptera | Arctoperlaria | Nemouroidea | Capniidae | Allocapnia	Nemouroidea	Capniidae		Allocapnia	malverna	Allocapnia malverna Ross, 1964	Ross, 1964	species			INHS	http://grbio.org/institution/illinois-natural-history-survey
INHS_data	PreservedSpecimen	e15a6eb7-da1f-4704-ac45-23731ca9f833	INHS Insect Collection 1520245	1	Vial	adult	Female	United States	US	Arkansas	Bradley	1997-02-16	HWR-97-42			stream		16 Feb. 1997	at Hwy 160, ca. 1.5 mi. W. of Jersey, (Sec. 9, T15S, R12W)	AR: Bradley-Calhoun line, Moro Ck., at Hwy 160, ca. 1.5 mi. W. of Jersey, (Sec. 9, T15S, R12W), 16 Feb. 1997, H.W. Robison Allocapnia malverna, 1F, Det. R.E. DeWalt 2023 Allocapnia malverna, 1F, Det. B.C. Poulton B.C. Poulton Donation Photographed by: Lily Hart	Moro Creek	Moro Creek		Henry W. Robison		Ralph Edward DeWalt	https://orcid.org/0000-0001-9985-9250	2023	ICZN	Animalia	Arthropoda	Insecta	Plecoptera	Animalia | Arthropoda | Insecta | Plecoptera | Arctoperlaria | Nemouroidea | Capniidae | Allocapnia	Nemouroidea	Capniidae		Allocapnia	malverna	Allocapnia malverna Ross, 1964	Ross, 1964	species			INHS	http://grbio.org/institution/illinois-natural-history-survey
INHS_data	PreservedSpecimen	2db62c50-29af-4c34-9282-aae2c8ad2b05	INHS Insect Collection 1504270	2	Vial	adult	Female	United States	US	Arkansas	Calhoun	1997-02-16	HWR-97-47			stream		16 Feb. 1997	at Hwy 203, just N.W. of Hampton	AR: Calhoun Co., Champagnolle Ck. at Hwy 203, just N.W. of Hampton, 16 Feb. 1997, H.W. Robison A. malverna, 2 males, 2 females	Champagnolle Creek	Champagnolle Creek		Henry W. Robison					ICZN	Animalia	Arthropoda	Insecta	Plecoptera	Animalia | Arthropoda | Insecta | Plecoptera | Arctoperlaria | Nemouroidea | Capniidae | Allocapnia	Nemouroidea	Capniidae		Allocapnia	malverna	Allocapnia malverna Ross, 1964	Ross, 1964	species			INHS	http://grbio.org/institution/illinois-natural-history-survey
INHS_data	PreservedSpecimen	21f8f83c-1354-4dea-a912-2174437b9ccc	INHS Insect Collection 1504270	2	Vial	adult	Male	United States	US	Arkansas	Calhoun	1997-02-16	HWR-97-47			stream		16 Feb. 1997	at Hwy 203, just N.W. of Hampton	AR: Calhoun Co., Champagnolle Ck. at Hwy 203, just N.W. of Hampton, 16 Feb. 1997, H.W. Robison A. malverna, 2 males, 2 females	Champagnolle Creek	Champagnolle Creek		Henry W. Robison					ICZN	Animalia	Arthropoda	Insecta	Plecoptera	Animalia | Arthropoda | Insecta | Plecoptera | Arctoperlaria | Nemouroidea | Capniidae | Allocapnia	Nemouroidea	Capniidae		Allocapnia	malverna	Allocapnia malverna Ross, 1964	Ross, 1964	species			INHS	http://grbio.org/institution/illinois-natural-history-survey
INHS_data	PreservedSpecimen	bd5182d4-197f-4e5c-8cc4-b26ad370541b	INHS Insect Collection 1504278	3	Vial	adult	Male	United States	US	Arkansas	Calhoun	1997-02-16	HWR-97-43			stream		16 Feb. 1997	at Hwy 4, 1 mi. W. Hampton, AR	AR: Calhoun Co., Little Taylor Ck. at Hwy 4, 1 mi. W. Hampton AR, 16 Feb. 1997, H.W. Robison A. malverna, 3 males, 3 females B.C. Poulton Donation Photographed by: Lily Hart	Little Taylor Creek	Little Taylor Creek		Henry W. Robison					ICZN	Animalia	Arthropoda	Insecta	Plecoptera	Animalia | Arthropoda | Insecta | Plecoptera | Arctoperlaria | Nemouroidea | Capniidae | Allocapnia	Nemouroidea	Capniidae		Allocapnia	malverna	Allocapnia malverna Ross, 1964	Ross, 1964	species			INHS	http://grbio.org/institution/illinois-natural-history-survey
INHS_data	PreservedSpecimen	f6ca8040-655b-4711-98b3-b23a22e824a7	INHS Insect Collection 1504278	3	Vial	adult	Female	United States	US	Arkansas	Calhoun	1997-02-16	HWR-97-43			stream		16 Feb. 1997	at Hwy 4, 1 mi. W. Hampton, AR	AR: Calhoun Co., Little Taylor Ck. at Hwy 4, 1 mi. W. Hampton AR, 16 Feb. 1997, H.W. Robison A. malverna, 3 males, 3 females B.C. Poulton Donation Photographed by: Lily Hart	Little Taylor Creek	Little Taylor Creek		Henry W. Robison					ICZN	Animalia	Arthropoda	Insecta	Plecoptera	Animalia | Arthropoda | Insecta | Plecoptera | Arctoperlaria | Nemouroidea | Capniidae | Allocapnia	Nemouroidea	Capniidae		Allocapnia	malverna	Allocapnia malverna Ross, 1964	Ross, 1964	species			INHS	http://grbio.org/institution/illinois-natural-history-survey
INHS_data	PreservedSpecimen	40848449-52f8-46d1-a650-319ab6c19c1b	INHS Insect Collection 877358	1	Vial	adult	Male	United States	US	Arkansas	Drew	1984-02-06				stream		6-II-84	2 mi S Monticello at Hwy 81	AR(63): Drew Co., Clear Cr., Hwy 81, 2 mi S Monticello, 6-II-84, rear Allocapnia malverna M, F, Det. B. C. Poulton Photographed by: Kaleb Lukens Date: 03/26/2016 Notes: Barry C. Poulton Collection	Clear Creek	Clear Creek		Barry C. Poulton	https://orcid.org/0000-0002-7219-4911	Barry C. Poulton	https://orcid.org/0000-0002-7219-4911		ICZN	Animalia	Arthropoda	Insecta	Plecoptera	Animalia | Arthropoda | Insecta | Plecoptera | Arctoperlaria | Nemouroidea | Capniidae | Allocapnia	Nemouroidea	Capniidae		Allocapnia	malverna	Allocapnia malverna Ross, 1964	Ross, 1964	species			INHS	http://grbio.org/institution/illinois-natural-history-survey	N33.58371º W91.80075º	N33.58371º	W91.80075º
INHS_data	PreservedSpecimen	1140f3da-5692-4195-b5f3-4cb0ead602f6	INHS Insect Collection 877358	1	Vial	adult	Female	United States	US	Arkansas	Drew	1984-02-06				stream		6-II-84	2 mi S Monticello at Hwy 81	AR(63): Drew Co., Clear Cr., Hwy 81, 2 mi S Monticello, 6-II-84, rear Allocapnia malverna M, F, Det. B. C. Poulton Photographed by: Kaleb Lukens Date: 03/26/2016 Notes: Barry C. Poulton Collection	Clear Creek	Clear Creek		Barry C. Poulton	https://orcid.org/0000-0002-7219-4911	Barry C. Poulton	https://orcid.org/0000-0002-7219-4911		ICZN	Animalia	Arthropoda	Insecta	Plecoptera	Animalia | Arthropoda | Insecta | Plecoptera | Arctoperlaria | Nemouroidea | Capniidae | Allocapnia	Nemouroidea	Capniidae		Allocapnia	malverna	Allocapnia malverna Ross, 1964	Ross, 1964	species			INHS	http://grbio.org/institution/illinois-natural-history-survey	N33.58371º W91.80075º	N33.58371º	W91.80075º
INHS_data	PreservedSpecimen	37fbd17a-dc9d-473a-853a-c9d635661fc4	INHS Insect Collection 1520066	60	Vial	adult	Male	United States	US	Arkansas	Hot Spring	1996-02-23	HWR-96-29			stream		23 Feb. 1996	Hot Spring Co.: Easley Creek at Hwy 51, SE of Donaldson, AR.	HWR 96-29: Hot Spring Co.: Easley Creek at Hwy 51, SE of Donaldson, AR., 23 Feb. 1996, H.W. Robison Allocapnia malverna, 60M, 11F, Det. R.E. DeWalt 2023 Allocapnia malverna, 60M, 11F, Det. B.C. Poulton B.C. Poulton Donation Photographed by: Lily Hart	Easley Creek			Henry W. Robison		Ralph Edward DeWalt	https://orcid.org/0000-0001-9985-9250	2023	ICZN	Animalia	Arthropoda	Insecta	Plecoptera	Animalia | Arthropoda | Insecta | Plecoptera | Arctoperlaria | Nemouroidea | Capniidae | Allocapnia	Nemouroidea	Capniidae		Allocapnia	malverna	Allocapnia malverna Ross, 1964	Ross, 1964	species			INHS	http://grbio.org/institution/illinois-natural-history-survey
INHS_data	PreservedSpecimen	6e66c9ed-03b6-4511-b755-33ef77ad908c	INHS Insect Collection 1520066	11	Vial	adult	Female	United States	US	Arkansas	Hot Spring	1996-02-23	HWR-96-29			stream		23 Feb. 1996	Hot Spring Co.: Easley Creek at Hwy 51, SE of Donaldson, AR.	HWR 96-29: Hot Spring Co.: Easley Creek at Hwy 51, SE of Donaldson, AR., 23 Feb. 1996, H.W. Robison Allocapnia malverna, 60M, 11F, Det. R.E. DeWalt 2023 Allocapnia malverna, 60M, 11F, Det. B.C. Poulton B.C. Poulton Donation Photographed by: Lily Hart	Easley Creek			Henry W. Robison		Ralph Edward DeWalt	https://orcid.org/0000-0001-9985-9250	2023	ICZN	Animalia	Arthropoda	Insecta	Plecoptera	Animalia | Arthropoda | Insecta | Plecoptera | Arctoperlaria | Nemouroidea | Capniidae | Allocapnia	Nemouroidea	Capniidae		Allocapnia	malverna	Allocapnia malverna Ross, 1964	Ross, 1964	species			INHS	http://grbio.org/institution/illinois-natural-history-survey
INHS_data	PreservedSpecimen	cc73cde0-0ce7-4284-aa83-8a3c407b8af0	INHS Insect Collection 1504140	11	Vial	adult	Male	United States	US	Arkansas	Dallas	1993-02-20	HWR-93-52			stream		20 Feb. 1993	AR: Dallas Co.: Brushy Creek at St. Hwy 7, 5.0 miles SE of Sparkman, AR	HWR93-52. Dallas Co., Brushy Ck. at St. Hwy 7 Allocapnia malverna, 11M, det. L.V. Hart 2024	Brushy Creek			Henry W. Robison		Lily V. Hart	https://orcid.org/0000-0002-2906-1849	2024	ICZN	Animalia	Arthropoda	Insecta	Plecoptera	Animalia | Arthropoda | Insecta | Plecoptera | Arctoperlaria | Nemouroidea | Capniidae | Allocapnia	Nemouroidea	Capniidae		Allocapnia	malverna	Allocapnia malverna Ross, 1964	Ross, 1964	species			INHS	http://grbio.org/institution/illinois-natural-history-survey
INHS_data	PreservedSpecimen	a4b570fe-8d1b-4514-a773-c4738835a424	INHS Insect Collection 1504141	1	Vial	adult	Male	United States	US	Arkansas	Ouachita	1993-02-20	HWR-93-53			stream		20 Feb. 1993	AR: Ouachita Co.: Tulip Creek at St. Hwy 7, ca. 3.0 miles south of Ouachita, AR	HWR93-53. Ouachita Co., Tulip Ck. at St. Hwy 7 Allocapnia malverna, M, det. L.V. Hart 2024	Tulip Creek			Henry W. Robison		Lily V. Hart	https://orcid.org/0000-0002-2906-1849	2024	ICZN	Animalia	Arthropoda	Insecta	Plecoptera	Animalia | Arthropoda | Insecta | Plecoptera | Arctoperlaria | Nemouroidea | Capniidae | Allocapnia	Nemouroidea	Capniidae		Allocapnia	malverna	Allocapnia malverna Ross, 1964	Ross, 1964	species			INHS	http://grbio.org/institution/illinois-natural-history-survey
INHS_data	PreservedSpecimen	ecde6905-9086-4939-8a5f-53c8e951d345	INHS Insect Collection 1504150	1	Vial	adult	Male	United States	US	Arkansas	Nevada	1994-02-25	HWR-94-23			stream		25 Feb. 1994	AR: Nevada Co.: Sandy Creek at St. Hwy 19, 1.4 miles south of the junction of St. Hwy 19 and 299	HWR94-23. CR Hwy 19 Allocapnia malverna, M, det. L.V. Hart 2024	Sandy Creek			Henry W. Robison		Lily V. Hart	https://orcid.org/0000-0002-2906-1849	2024	ICZN	Animalia	Arthropoda	Insecta	Plecoptera	Animalia | Arthropoda | Insecta | Plecoptera | Arctoperlaria | Nemouroidea | Capniidae | Allocapnia	Nemouroidea	Capniidae		Allocapnia	malverna	Allocapnia malverna Ross, 1964	Ross, 1964	species			INHS	http://grbio.org/institution/illinois-natural-history-survey
INHS_data	PreservedSpecimen	1e82e9b4-1425-47bc-8719-817ccda8b321	INHS Plecoptera 9428	4	Vial	adult	Male	United States	US	Arkansas	Hot Spring	1961-02-05				stream		Feb. 5, 1961	S Malvern	S. of Malvern, ARK.; Hot Spring Co.; Ten-mile Creek; Feb. 5, 1961; Ross & Ross Allocapnia malverna Ross, H.H. Ross [1964]	Ten-mile Creek	Ten-mile Creek		Herbert Holdsworth Ross | Jean Alexander Ross		Herbert Holdsworth Ross		1964	ICZN	Animalia	Arthropoda	Insecta	Plecoptera	Animalia | Arthropoda | Insecta | Plecoptera | Arctoperlaria | Nemouroidea | Capniidae | Allocapnia	Nemouroidea	Capniidae		Allocapnia	malverna	Allocapnia malverna Ross, 1964	Ross, 1964	species		paratypes of Allocapnia malverna Ross, 1964	INHS	http://grbio.org/institution/illinois-natural-history-survey	N34.2713º W92.8423º	N34.2713º	W92.8423º
INHS_data	PreservedSpecimen	1c01d2f6-3950-4ced-81eb-e4774bf9b1c7	INHS Plecoptera 1330	1	Vial	adult	Male	United States	US	Arkansas	Hot Spring	1961-02-05				stream		Feb. 5, 1961	S Malvern	S. of Malvern, ARK.; Hot Spring Co.; Ten-mile Creek; Feb. 5, 1961; Ross and Ross Allocapnia malverna, H.H. Ross 1964 Photographed by: Evan A Newman Date: 10/24/2016 Alcohol Types Project	Ten-mile Creek	Ten-mile Creek		Herbert Holdsworth Ross | Jean Alexander Ross		Herbert Holdsworth Ross			ICZN	Animalia	Arthropoda	Insecta	Plecoptera	Animalia | Arthropoda | Insecta | Plecoptera | Arctoperlaria | Nemouroidea | Capniidae | Allocapnia	Nemouroidea	Capniidae		Allocapnia	malverna	Allocapnia malverna Ross, 1964	Ross, 1964	species		holotype of Allocapnia malverna Ross, 1964	INHS	http://grbio.org/institution/illinois-natural-history-survey	N34.2713º W92.8423º	N34.2713º	W92.8423º
Literature_data	MaterialCitation	6890f845-6912-4da6-ba1a-c5adebec2961						United States	US	Arkansas	Jackson								no locality										ICZN	Animalia	Arthropoda	Insecta	Plecoptera	Animalia | Arthropoda | Insecta | Plecoptera | Arctoperlaria | Nemouroidea | Capniidae | Allocapnia	Nemouroidea	Capniidae		Allocapnia	malverna	Allocapnia malverna Ross, 1964	Ross, 1964	species
WKU_data	PreservedSpecimen	6d894dd1-7b38-44c4-ad9a-4cf927b2fca3		2	Vial	adult	Male	United States	US	Arkansas	Calhoun	2001-12-29				stream			Hwy 203, 0.5 mi NW Hampton		Champagnolle Creek			Bill P. Stark		Scott A. Grubbs	https://orcid.org/0000-0003-2170-9716		ICZN	Animalia	Arthropoda	Insecta	Plecoptera	Animalia | Arthropoda | Insecta | Plecoptera | Arctoperlaria | Nemouroidea | Capniidae | Allocapnia	Nemouroidea	Capniidae		Allocapnia	malverna	Allocapnia malverna Ross, 1964	Ross, 1964	species			WKU
INHS_data	PreservedSpecimen	2bd11245-16f9-45dc-9e02-7952926ccd1a	INHS Insect Collection 793839	57	Vial	adult	Male	United States	US	Arkansas	Johnson	1985-01-07				stream		7-I-85	2.5 mi W Hagarville at Hwy 123	#138 7-I-85 Allocapnia mohri, 57 M, 13 F, Det. B. C. Poulton Photographed by: Ed DeWalt, Felipe Soto-Adames Date: 12/7/2015 Notes: K.W. Stewart Collection	Big Minnow Creek	Big Minnow Creek		Barry C. Poulton	https://orcid.org/0000-0002-7219-4911	Barry C. Poulton	https://orcid.org/0000-0002-7219-4911		ICZN	Animalia	Arthropoda	Insecta	Plecoptera	Animalia | Arthropoda | Insecta | Plecoptera | Arctoperlaria | Nemouroidea | Capniidae | Allocapnia	Nemouroidea	Capniidae		Allocapnia	mohri	Allocapnia mohri Ross & Ricker, 1964	Ross & Ricker, 1964	species			INHS	http://grbio.org/institution/illinois-natural-history-survey	N35.51278º W93.36402º	N35.51278º	W93.36402º
INHS_data	PreservedSpecimen	781819d5-c4df-4fa5-ad52-b7e8ccced838	INHS Insect Collection 793835	3	Vial	adult	Male	United States	US	Arkansas	Polk	1985-01-09				stream		9-I-85	2.5 mi S Hatfield at Hwy 71	#158 9-I-85 Allocapnia mohri, 2 M, 1 F, Det. B. C. Poulton Photographed by: Ed DeWalt, Felipe Soto-Adames Date: 12/7/2015 Notes: K.W. Stewart Collection	Six Mile Creek	Six Mile Creek		Barry C. Poulton	https://orcid.org/0000-0002-7219-4911	Barry C. Poulton	https://orcid.org/0000-0002-7219-4911		ICZN	Animalia	Arthropoda	Insecta	Plecoptera	Animalia | Arthropoda | Insecta | Plecoptera | Arctoperlaria | Nemouroidea | Capniidae | Allocapnia	Nemouroidea	Capniidae		Allocapnia	mohri	Allocapnia mohri Ross & Ricker, 1964	Ross & Ricker, 1964	species			INHS	http://grbio.org/institution/illinois-natural-history-survey	N34.46022º W94.39331º	N34.46022º	W94.39331º
INHS_data	PreservedSpecimen	a9f77232-583a-4948-a209-9f3600ffcad4	INHS Insect Collection 793835	1	Vial	adult	Female	United States	US	Arkansas	Polk	1985-01-09				stream		9-I-85	2.5 mi S Hatfield at Hwy 71	#158 9-I-85 Allocapnia mohri, 2 M, 1 F, Det. B. C. Poulton Photographed by: Ed DeWalt, Felipe Soto-Adames Date: 12/7/2015 Notes: K.W. Stewart Collection	Six Mile Creek	Six Mile Creek		Barry C. Poulton	https://orcid.org/0000-0002-7219-4911	Barry C. Poulton	https://orcid.org/0000-0002-7219-4911		ICZN	Animalia	Arthropoda	Insecta	Plecoptera	Animalia | Arthropoda | Insecta | Plecoptera | Arctoperlaria | Nemouroidea | Capniidae | Allocapnia	Nemouroidea	Capniidae		Allocapnia	mohri	Allocapnia mohri Ross & Ricker, 1964	Ross & Ricker, 1964	species			INHS	http://grbio.org/institution/illinois-natural-history-survey	N34.46022º W94.39331º	N34.46022º	W94.39331º
INHS_data	PreservedSpecimen	ccf06acf-59e5-4720-b9d9-6a1679f687c0	INHS Insect Collection 793828	33	Vial	adult	Male	United States	US	Arkansas	Conway	1985-01-04				stream		4-I-85	2 mi NE Morrilton at Hwy 9	#215 4-I-85 Allocapnia mohri Rear 5 M, 15 F, F[ield] 1 M, 1 F, 11 N, Det. B. C. Poulton Photographed by: Ed DeWalt, Felipe Soto-Adames Date: 12/7/2015 Notes: K.W. Stewart Collection	tributary Point Remove Creek	tributary Point Remove Creek		Barry C. Poulton	https://orcid.org/0000-0002-7219-4911	Barry C. Poulton	https://orcid.org/0000-0002-7219-4911		ICZN	Animalia	Arthropoda	Insecta	Plecoptera	Animalia | Arthropoda | Insecta | Plecoptera | Arctoperlaria | Nemouroidea | Capniidae | Allocapnia	Nemouroidea	Capniidae		Allocapnia	mohri	Allocapnia mohri Ross & Ricker, 1964	Ross & Ricker, 1964	species			INHS	http://grbio.org/institution/illinois-natural-history-survey	N35.17727º W92.71758º	N35.17727º	W92.71758º
INHS_data	PreservedSpecimen	fe91a9d5-c833-4f59-ba59-d7c9fab5a25f	INHS Insect Collection 793828	16	Vial	adult	Female	United States	US	Arkansas	Conway	1985-01-04				stream		4-I-85	2 mi NE Morrilton at Hwy 9	#215 4-I-85 Allocapnia mohri Rear 5 M, 15 F, F[ield] 1 M, 1 F, 11 N, Det. B. C. Poulton Photographed by: Ed DeWalt, Felipe Soto-Adames Date: 12/7/2015 Notes: K.W. Stewart Collection	tributary Point Remove Creek	tributary Point Remove Creek		Barry C. Poulton	https://orcid.org/0000-0002-7219-4911	Barry C. Poulton	https://orcid.org/0000-0002-7219-4911		ICZN	Animalia	Arthropoda	Insecta	Plecoptera	Animalia | Arthropoda | Insecta | Plecoptera | Arctoperlaria | Nemouroidea | Capniidae | Allocapnia	Nemouroidea	Capniidae		Allocapnia	mohri	Allocapnia mohri Ross & Ricker, 1964	Ross & Ricker, 1964	species			INHS	http://grbio.org/institution/illinois-natural-history-survey	N35.17727º W92.71758º	N35.17727º	W92.71758º
INHS_data	PreservedSpecimen	0846f1c1-b740-4f85-afdd-a66b756252a2	INHS Insect Collection 793828	11	Vial	immature		United States	US	Arkansas	Conway	1985-01-04				stream		4-I-85	2 mi NE Morrilton at Hwy 9	#215 4-I-85 Allocapnia mohri Rear 5 M, 15 F, F[ield] 1 M, 1 F, 11 N, Det. B. C. Poulton Photographed by: Ed DeWalt, Felipe Soto-Adames Date: 12/7/2015 Notes: K.W. Stewart Collection	tributary Point Remove Creek	tributary Point Remove Creek		Barry C. Poulton	https://orcid.org/0000-0002-7219-4911	Barry C. Poulton	https://orcid.org/0000-0002-7219-4911		ICZN	Animalia	Arthropoda	Insecta	Plecoptera	Animalia | Arthropoda | Insecta | Plecoptera | Arctoperlaria | Nemouroidea | Capniidae | Allocapnia	Nemouroidea	Capniidae		Allocapnia	mohri	Allocapnia mohri Ross & Ricker, 1964	Ross & Ricker, 1964	species			INHS	http://grbio.org/institution/illinois-natural-history-survey	N35.17727º W92.71758º	N35.17727º	W92.71758º
INHS_data	PreservedSpecimen	dbfa95d3-0464-4290-8b36-b4307d63b431	INHS Insect Collection 794603	2	Vial	immature		United States	US	Arkansas	Conway	1986-01-04				stream		4-I-86	6 mi NE Springfield at Hwy 124	#218 4-I-86 Allocapnia mohri, 13 M, 9 F, 2 N, Det. B. C. Poulton Photographed by: Ed DeWalt, Felipe Soto-Arames Date: 12/7/2015 Notes: K.W. Stewart Collection	Cedar Creek	Cedar Creek		Barry C. Poulton	https://orcid.org/0000-0002-7219-4911	Barry C. Poulton	https://orcid.org/0000-0002-7219-4911		ICZN	Animalia	Arthropoda	Insecta	Plecoptera	Animalia | Arthropoda | Insecta | Plecoptera | Arctoperlaria | Nemouroidea | Capniidae | Allocapnia	Nemouroidea	Capniidae		Allocapnia	mohri	Allocapnia mohri Ross & Ricker, 1964	Ross & Ricker, 1964	species			INHS	http://grbio.org/institution/illinois-natural-history-survey	N35.3176º W92.49552º	N35.3176º	W92.49552º
INHS_data	PreservedSpecimen	937e3704-1da8-497e-82c9-92b8d752175d	INHS Insect Collection 794603	24	Vial	adult	Male	United States	US	Arkansas	Conway	1986-01-04				stream		4-I-86	6 mi NE Springfield at Hwy 124	#218 4-I-86 Allocapnia mohri, 13 M, 9 F, 2 N, Det. B. C. Poulton Photographed by: Ed DeWalt, Felipe Soto-Arames Date: 12/7/2015 Notes: K.W. Stewart Collection	Cedar Creek	Cedar Creek		Barry C. Poulton	https://orcid.org/0000-0002-7219-4911	Barry C. Poulton	https://orcid.org/0000-0002-7219-4911		ICZN	Animalia	Arthropoda	Insecta	Plecoptera	Animalia | Arthropoda | Insecta | Plecoptera | Arctoperlaria | Nemouroidea | Capniidae | Allocapnia	Nemouroidea	Capniidae		Allocapnia	mohri	Allocapnia mohri Ross & Ricker, 1964	Ross & Ricker, 1964	species			INHS	http://grbio.org/institution/illinois-natural-history-survey	N35.3176º W92.49552º	N35.3176º	W92.49552º
INHS_data	PreservedSpecimen	41553fca-2781-480d-bc16-7d4a10014f4d	INHS Insect Collection 794603	9	Vial	adult	Female	United States	US	Arkansas	Conway	1986-01-04				stream		4-I-86	6 mi NE Springfield at Hwy 124	#218 4-I-86 Allocapnia mohri, 13 M, 9 F, 2 N, Det. B. C. Poulton Photographed by: Ed DeWalt, Felipe Soto-Arames Date: 12/7/2015 Notes: K.W. Stewart Collection	Cedar Creek	Cedar Creek		Barry C. Poulton	https://orcid.org/0000-0002-7219-4911	Barry C. Poulton	https://orcid.org/0000-0002-7219-4911		ICZN	Animalia	Arthropoda	Insecta	Plecoptera	Animalia | Arthropoda | Insecta | Plecoptera | Arctoperlaria | Nemouroidea | Capniidae | Allocapnia	Nemouroidea	Capniidae		Allocapnia	mohri	Allocapnia mohri Ross & Ricker, 1964	Ross & Ricker, 1964	species			INHS	http://grbio.org/institution/illinois-natural-history-survey	N35.3176º W92.49552º	N35.3176º	W92.49552º
INHS_data	PreservedSpecimen	832f5ebd-1e1b-43cc-af44-0934347d82d8	INHS Insect Collection 794602	1	Vial	adult	Male	United States	US	Arkansas	Faulkner	1985-01-04				stream		4-I-85	2.5 mi N Bono at Hwy 285	#219 4-I-85 Allocapnia mohri, Rear 1 M, 1 F, F[ield] 1 F Det. B. C. Poulton Photographed by: Ed DeWalt, Felipe Soto-Adames Date: 12/7/2015 Notes: K.W. Stewart Collection	Cadron Creek	Cadron Creek		Barry C. Poulton	https://orcid.org/0000-0002-7219-4911	Barry C. Poulton	https://orcid.org/0000-0002-7219-4911		ICZN	Animalia	Arthropoda	Insecta	Plecoptera	Animalia | Arthropoda | Insecta | Plecoptera | Arctoperlaria | Nemouroidea | Capniidae | Allocapnia	Nemouroidea	Capniidae		Allocapnia	mohri	Allocapnia mohri Ross & Ricker, 1964	Ross & Ricker, 1964	species			INHS	http://grbio.org/institution/illinois-natural-history-survey	N35.28561º W92.47249º	N35.28561º	W92.47249º
INHS_data	PreservedSpecimen	a077f1cb-f94d-4e32-86af-0d62bc48616c	INHS Insect Collection 794602	2	Vial	adult	Female	United States	US	Arkansas	Faulkner	1985-01-04				stream		4-I-85	2.5 mi N Bono at Hwy 285	#219 4-I-85 Allocapnia mohri, Rear 1 M, 1 F, F[ield] 1 F Det. B. C. Poulton Photographed by: Ed DeWalt, Felipe Soto-Adames Date: 12/7/2015 Notes: K.W. Stewart Collection	Cadron Creek	Cadron Creek		Barry C. Poulton	https://orcid.org/0000-0002-7219-4911	Barry C. Poulton	https://orcid.org/0000-0002-7219-4911		ICZN	Animalia	Arthropoda	Insecta	Plecoptera	Animalia | Arthropoda | Insecta | Plecoptera | Arctoperlaria | Nemouroidea | Capniidae | Allocapnia	Nemouroidea	Capniidae		Allocapnia	mohri	Allocapnia mohri Ross & Ricker, 1964	Ross & Ricker, 1964	species			INHS	http://grbio.org/institution/illinois-natural-history-survey	N35.28561º W92.47249º	N35.28561º	W92.47249º
INHS_data	PreservedSpecimen	f993bb31-98be-4eba-89b3-ebcaf3076b9b	INHS Insect Collection 793826	20	Vial	adult	Male	United States	US	Arkansas	Faulkner	1985-01-04				stream		4-I-85	3 mi E Greenbrier at Hwy 225	#220 4-I-85 Allocapnia mohri 20 M, 2 F, 2 N, Det. B. C. Poulton Photographed by: Ed DeWalt, Felipe Soto-Adames Date: 12/7/2015 Notes: K.W. Stewart Collection	Black Fork Creek	Black Fork Creek		Barry C. Poulton	https://orcid.org/0000-0002-7219-4911	Barry C. Poulton	https://orcid.org/0000-0002-7219-4911		ICZN	Animalia	Arthropoda	Insecta	Plecoptera	Animalia | Arthropoda | Insecta | Plecoptera | Arctoperlaria | Nemouroidea | Capniidae | Allocapnia	Nemouroidea	Capniidae		Allocapnia	mohri	Allocapnia mohri Ross & Ricker, 1964	Ross & Ricker, 1964	species			INHS	http://grbio.org/institution/illinois-natural-history-survey	N35.23331º W92.32839º	N35.23331º	W92.32839º
INHS_data	PreservedSpecimen	1590c42f-b071-49fd-852c-5133f11f05ea	INHS Insect Collection 793826	2	Vial	adult	Female	United States	US	Arkansas	Faulkner	1985-01-04				stream		4-I-85	3 mi E Greenbrier at Hwy 225	#220 4-I-85 Allocapnia mohri 20 M, 2 F, 2 N, Det. B. C. Poulton Photographed by: Ed DeWalt, Felipe Soto-Adames Date: 12/7/2015 Notes: K.W. Stewart Collection	Black Fork Creek	Black Fork Creek		Barry C. Poulton	https://orcid.org/0000-0002-7219-4911	Barry C. Poulton	https://orcid.org/0000-0002-7219-4911		ICZN	Animalia	Arthropoda	Insecta	Plecoptera	Animalia | Arthropoda | Insecta | Plecoptera | Arctoperlaria | Nemouroidea | Capniidae | Allocapnia	Nemouroidea	Capniidae		Allocapnia	mohri	Allocapnia mohri Ross & Ricker, 1964	Ross & Ricker, 1964	species			INHS	http://grbio.org/institution/illinois-natural-history-survey	N35.23331º W92.32839º	N35.23331º	W92.32839º
INHS_data	PreservedSpecimen	bfa04af8-18ef-45a4-90f8-47943279fa5d	INHS Insect Collection 793826	2	Vial	immature		United States	US	Arkansas	Faulkner	1985-01-04				stream		4-I-85	3 mi E Greenbrier at Hwy 225	#220 4-I-85 Allocapnia mohri 20 M, 2 F, 2 N, Det. B. C. Poulton Photographed by: Ed DeWalt, Felipe Soto-Adames Date: 12/7/2015 Notes: K.W. Stewart Collection	Black Fork Creek	Black Fork Creek		Barry C. Poulton	https://orcid.org/0000-0002-7219-4911	Barry C. Poulton	https://orcid.org/0000-0002-7219-4911		ICZN	Animalia	Arthropoda	Insecta	Plecoptera	Animalia | Arthropoda | Insecta | Plecoptera | Arctoperlaria | Nemouroidea | Capniidae | Allocapnia	Nemouroidea	Capniidae		Allocapnia	mohri	Allocapnia mohri Ross & Ricker, 1964	Ross & Ricker, 1964	species			INHS	http://grbio.org/institution/illinois-natural-history-survey	N35.23331º W92.32839º	N35.23331º	W92.32839º
INHS_data	PreservedSpecimen	45b827f7-b890-48df-b303-d3828b60667c	INHS Insect Collection 793837	2	Vial	adult	Female	United States	US	Arkansas	Sharp	1985-01-05				stream		5-I-85	Sidney at Hwy 58	#229 5-I-85 Allocapnia mohri, 2 M, 2 F, 1 N, Det. B. C. Poulton Photographed by: Ed DeWalt, Felipe Soto-Adames Date: 12/7/2015 Notes: K.W. Stewart Collection	Sidney Creek	Sidney Creek		Barry C. Poulton	https://orcid.org/0000-0002-7219-4911	Barry C. Poulton	https://orcid.org/0000-0002-7219-4911		ICZN	Animalia	Arthropoda	Insecta	Plecoptera	Animalia | Arthropoda | Insecta | Plecoptera | Arctoperlaria | Nemouroidea | Capniidae | Allocapnia	Nemouroidea	Capniidae		Allocapnia	mohri	Allocapnia mohri Ross & Ricker, 1964	Ross & Ricker, 1964	species			INHS	http://grbio.org/institution/illinois-natural-history-survey	N36.00089º W91.65856º	N36.00089º	W91.65856º
INHS_data	PreservedSpecimen	e76ff172-0211-4d70-a460-bcd18e1f461b	INHS Insect Collection 793837	5	Vial	adult	Male	United States	US	Arkansas	Sharp	1985-01-05				stream		5-I-85	Sidney at Hwy 58	#229 5-I-85 Allocapnia mohri, 2 M, 2 F, 1 N, Det. B. C. Poulton Photographed by: Ed DeWalt, Felipe Soto-Adames Date: 12/7/2015 Notes: K.W. Stewart Collection	Sidney Creek	Sidney Creek		Barry C. Poulton	https://orcid.org/0000-0002-7219-4911	Barry C. Poulton	https://orcid.org/0000-0002-7219-4911		ICZN	Animalia	Arthropoda	Insecta	Plecoptera	Animalia | Arthropoda | Insecta | Plecoptera | Arctoperlaria | Nemouroidea | Capniidae | Allocapnia	Nemouroidea	Capniidae		Allocapnia	mohri	Allocapnia mohri Ross & Ricker, 1964	Ross & Ricker, 1964	species			INHS	http://grbio.org/institution/illinois-natural-history-survey	N36.00089º W91.65856º	N36.00089º	W91.65856º
INHS_data	PreservedSpecimen	c913cae2-d163-41f9-8e54-81aebf88148f	INHS Insect Collection 793837	1	Vial	immature		United States	US	Arkansas	Sharp	1985-01-05				stream		5-I-85	Sidney at Hwy 58	#229 5-I-85 Allocapnia mohri, 2 M, 2 F, 1 N, Det. B. C. Poulton Photographed by: Ed DeWalt, Felipe Soto-Adames Date: 12/7/2015 Notes: K.W. Stewart Collection	Sidney Creek	Sidney Creek		Barry C. Poulton	https://orcid.org/0000-0002-7219-4911	Barry C. Poulton	https://orcid.org/0000-0002-7219-4911		ICZN	Animalia	Arthropoda	Insecta	Plecoptera	Animalia | Arthropoda | Insecta | Plecoptera | Arctoperlaria | Nemouroidea | Capniidae | Allocapnia	Nemouroidea	Capniidae		Allocapnia	mohri	Allocapnia mohri Ross & Ricker, 1964	Ross & Ricker, 1964	species			INHS	http://grbio.org/institution/illinois-natural-history-survey	N36.00089º W91.65856º	N36.00089º	W91.65856º
INHS_data	PreservedSpecimen	017f0c3f-7d81-4060-a43d-df79d398a913	INHS Insect Collection 877363	4	Vial	adult	Male	United States	US	Arkansas	Stone	1985-01-05				stream		5-I-85	4 mi E Mountain View at Hwy 14	#231 5-I-85 Allocapnia mohri, 4 M, Det. B. C. Poulton Photographed by: Kaleb Lukens Date: 03/26/2016 Notes: Barry C. Poulton Collection	Rocky Bayou	Rocky Bayou		Barry C. Poulton	https://orcid.org/0000-0002-7219-4911			2017	ICZN	Animalia	Arthropoda	Insecta	Plecoptera	Animalia | Arthropoda | Insecta | Plecoptera | Arctoperlaria | Nemouroidea | Capniidae | Allocapnia	Nemouroidea	Capniidae		Allocapnia	mohri	Allocapnia mohri Ross & Ricker, 1964	Ross & Ricker, 1964	species			INHS	http://grbio.org/institution/illinois-natural-history-survey	N35.85989º W92.04693º	N35.85989º	W92.04693º
INHS_data	PreservedSpecimen	fdee2c7f-4767-4470-81bd-b1f1a0c6aed2	INHS Insect Collection 794601	25	Vial	adult	Female	United States	US	Arkansas	Pope	1985-01-06				stream		6-I-85	Long Pool Recreation Area	#236 6-I-85 Allocapnia mohri, 18 M, 25 F, Det. B. C. Poulton	Big Piney Creek	Big Piney Creek	Long Pool Recreation Area	Barry C. Poulton	https://orcid.org/0000-0002-7219-4911	Barry C. Poulton	https://orcid.org/0000-0002-7219-4911		ICZN	Animalia	Arthropoda	Insecta	Plecoptera	Animalia | Arthropoda | Insecta | Plecoptera | Arctoperlaria | Nemouroidea | Capniidae | Allocapnia	Nemouroidea	Capniidae		Allocapnia	mohri	Allocapnia mohri Ross & Ricker, 1964	Ross & Ricker, 1964	species			INHS	http://grbio.org/institution/illinois-natural-history-survey	N35.54932º W93.16283º	N35.54932º	W93.16283º
INHS_data	PreservedSpecimen	03e5d176-d4f4-444c-9919-7413335a9cc2	INHS Insect Collection 794601	43	Vial	adult	Male	United States	US	Arkansas	Pope	1985-01-06				stream		6-I-85	Long Pool Recreation Area	#236 6-I-85 Allocapnia mohri, 18 M, 25 F, Det. B. C. Poulton Photographed by: Ed DeWalt, Felipe Soto-Adames Date: 12/7/2015 Notes: K.W. Stewart Collection	Big Piney Creek	Big Piney Creek	Long Pool Recreation Area	Barry C. Poulton	https://orcid.org/0000-0002-7219-4911	Barry C. Poulton	https://orcid.org/0000-0002-7219-4911		ICZN	Animalia	Arthropoda	Insecta	Plecoptera	Animalia | Arthropoda | Insecta | Plecoptera | Arctoperlaria | Nemouroidea | Capniidae | Allocapnia	Nemouroidea	Capniidae		Allocapnia	mohri	Allocapnia mohri Ross & Ricker, 1964	Ross & Ricker, 1964	species			INHS	http://grbio.org/institution/illinois-natural-history-survey	N35.54932º W93.16283º	N35.54932º	W93.16283º
INHS_data	PreservedSpecimen	20114091-e341-4445-8139-ee1b8486799e	INHS Insect Collection 793827	10	Vial	adult	Female	United States	US	Arkansas	Johnson	1985-01-07				river		7-I-85	2 mi W Oark at Hwy 103	#239 7-I-85 Allocapnia mohri 26 M, 10 F, 1 N, Det. B. C. Poulton Photographed by: Ed DeWalt, Felipe Soto-Adames Date: 12/7/2015 Notes: K.W. Stewart Collection	Mulberry River	Mulberry River		Barry C. Poulton	https://orcid.org/0000-0002-7219-4911	Barry C. Poulton	https://orcid.org/0000-0002-7219-4911		ICZN	Animalia	Arthropoda	Insecta	Plecoptera	Animalia | Arthropoda | Insecta | Plecoptera | Arctoperlaria | Nemouroidea | Capniidae | Allocapnia	Nemouroidea	Capniidae		Allocapnia	mohri	Allocapnia mohri Ross & Ricker, 1964	Ross & Ricker, 1964	species			INHS	http://grbio.org/institution/illinois-natural-history-survey	N35.68381º W93.59955º	N35.68381º	W93.59955º
INHS_data	PreservedSpecimen	e4301370-bd24-4c5a-89d6-ea50f99879bd	INHS Insect Collection 793827	1	Vial	immature		United States	US	Arkansas	Johnson	1985-01-07				river		7-I-85	2 mi W Oark at Hwy 103	#239 7-I-85 Allocapnia mohri 26 M, 10 F, 1 N, Det. B. C. Poulton Photographed by: Ed DeWalt, Felipe Soto-Adames Date: 12/7/2015 Notes: K.W. Stewart Collection	Mulberry River	Mulberry River		Barry C. Poulton	https://orcid.org/0000-0002-7219-4911	Barry C. Poulton	https://orcid.org/0000-0002-7219-4911		ICZN	Animalia	Arthropoda	Insecta	Plecoptera	Animalia | Arthropoda | Insecta | Plecoptera | Arctoperlaria | Nemouroidea | Capniidae | Allocapnia	Nemouroidea	Capniidae		Allocapnia	mohri	Allocapnia mohri Ross & Ricker, 1964	Ross & Ricker, 1964	species			INHS	http://grbio.org/institution/illinois-natural-history-survey	N35.68381º W93.59955º	N35.68381º	W93.59955º
INHS_data	PreservedSpecimen	e17f46ec-c106-47fe-860a-4be82c2e845d	INHS Insect Collection 793827	26	Vial	adult	Male	United States	US	Arkansas	Johnson	1985-01-07				river		7-I-85	2 mi W Oark at Hwy 103	#239 7-I-85 Allocapnia mohri 26 M, 10 F, 1 N, Det. B. C. Poulton Photographed by: Ed DeWalt, Felipe Soto-Adames Date: 12/7/2015 Notes: K.W. Stewart Collection	Mulberry River	Mulberry River		Barry C. Poulton	https://orcid.org/0000-0002-7219-4911	Barry C. Poulton	https://orcid.org/0000-0002-7219-4911		ICZN	Animalia	Arthropoda	Insecta	Plecoptera	Animalia | Arthropoda | Insecta | Plecoptera | Arctoperlaria | Nemouroidea | Capniidae | Allocapnia	Nemouroidea	Capniidae		Allocapnia	mohri	Allocapnia mohri Ross & Ricker, 1964	Ross & Ricker, 1964	species			INHS	http://grbio.org/institution/illinois-natural-history-survey	N35.68381º W93.59955º	N35.68381º	W93.59955º
INHS_data	PreservedSpecimen	5154001e-9828-48a8-a975-de50c173e4d2	INHS Insect Collection 793832	46	Vial	adult	Male	United States	US	Arkansas	Franklin	1985-01-07				stream		7-I-85	1.5 mi E Toney at Hwy 64	#240 7-I-85 Allocapnia mohri 42 M, 4 F, Det. B. C. Poulton Photographed by: Ed DeWalt, Felipe Soto-Adames Date: 12/7/2015 Notes: K.W. Stewart Collection	White Oak Creek	White Oak Creek		Barry C. Poulton	https://orcid.org/0000-0002-7219-4911	Barry C. Poulton	https://orcid.org/0000-0002-7219-4911		ICZN	Animalia	Arthropoda	Insecta	Plecoptera	Animalia | Arthropoda | Insecta | Plecoptera | Arctoperlaria | Nemouroidea | Capniidae | Allocapnia	Nemouroidea	Capniidae		Allocapnia	mohri	Allocapnia mohri Ross & Ricker, 1964	Ross & Ricker, 1964	species			INHS	http://grbio.org/institution/illinois-natural-history-survey	N35.50644º W93.94588º	N35.50644º	W93.94588º
INHS_data	PreservedSpecimen	7faa4458-25e5-468d-b683-d310988dd06a	INHS Insect Collection 793832	4	Vial	adult	Female	United States	US	Arkansas	Franklin	1985-01-07				stream		7-I-85	1.5 mi E Toney at Hwy 64	#240 7-I-85 Allocapnia mohri 42 M, 4 F, Det. B. C. Poulton Photographed by: Ed DeWalt, Felipe Soto-Adames Date: 12/7/2015 Notes: K.W. Stewart Collection	White Oak Creek	White Oak Creek		Barry C. Poulton	https://orcid.org/0000-0002-7219-4911	Barry C. Poulton	https://orcid.org/0000-0002-7219-4911		ICZN	Animalia	Arthropoda	Insecta	Plecoptera	Animalia | Arthropoda | Insecta | Plecoptera | Arctoperlaria | Nemouroidea | Capniidae | Allocapnia	Nemouroidea	Capniidae		Allocapnia	mohri	Allocapnia mohri Ross & Ricker, 1964	Ross & Ricker, 1964	species			INHS	http://grbio.org/institution/illinois-natural-history-survey	N35.50644º W93.94588º	N35.50644º	W93.94588º
INHS_data	PreservedSpecimen	0f2f0e85-9d73-413d-8833-94ca32862060	INHS Insect Collection 877359	20	Vial	adult	Male	United States	US	Arkansas	Crawford	1985-01-04				stream		7-I-85	2.5 mi NW Rudy	#242, 7-I-85 Allocapnia mohri, 20 M, Det. B. C. Poulton Photographed by: Kaleb Lukens Date: 03/26/2016 Notes: Barry C. Poulton Collection	tributary Frog Bayou	tributary Frog Bayou		Barry C. Poulton	https://orcid.org/0000-0002-7219-4911	Barry C. Poulton	https://orcid.org/0000-0002-7219-4911		ICZN	Animalia	Arthropoda	Insecta	Plecoptera	Animalia | Arthropoda | Insecta | Plecoptera | Arctoperlaria | Nemouroidea | Capniidae | Allocapnia	Nemouroidea	Capniidae		Allocapnia	mohri	Allocapnia mohri Ross & Ricker, 1964	Ross & Ricker, 1964	species			INHS	http://grbio.org/institution/illinois-natural-history-survey	N35.54784º W94.29205º	N35.54784º	W94.29205º
INHS_data	PreservedSpecimen	44c1a129-836b-451c-b2e9-198ff2740c8c	INHS Insect Collection 793840	3	Vial	adult	Female	United States	US	Arkansas	Sebastian	1985-01-08				stream		8-I-85	1 mi NW Old Jenny Lind at Hwy 71	#243 8-I-85 Allocapnia mohri, Rear 1 M, 2 F, F[ield] 12 M, 1 F, Det. B. C. Poulton Photographed by: Ed DeWalt, Felipe Soto-Adames Date: 12/7/2015 Notes: K.W. Stewart Collection	Prairie Creek	Prairie Creek		Barry C. Poulton	https://orcid.org/0000-0002-7219-4911	Barry C. Poulton	https://orcid.org/0000-0002-7219-4911		ICZN	Animalia	Arthropoda	Insecta	Plecoptera	Animalia | Arthropoda | Insecta | Plecoptera | Arctoperlaria | Nemouroidea | Capniidae | Allocapnia	Nemouroidea	Capniidae		Allocapnia	mohri	Allocapnia mohri Ross & Ricker, 1964	Ross & Ricker, 1964	species			INHS	http://grbio.org/institution/illinois-natural-history-survey	N35.10959º W94.26733º	N35.10959º	W94.26733º
INHS_data	PreservedSpecimen	b06a84d4-824f-4a25-a40a-3bb0c72b3025	INHS Insect Collection 793840	16	Vial	adult	Male	United States	US	Arkansas	Sebastian	1985-01-08				stream		8-I-85	1 mi NW Old Jenny Lind at Hwy 71	#243 8-I-85 Allocapnia mohri, Rear 1 M, 2 F, F[ield] 12 M, 1 F, Det. B. C. Poulton Photographed by: Ed DeWalt, Felipe Soto-Adames Date: 12/7/2015 Notes: K.W. Stewart Collection	Prairie Creek	Prairie Creek		Barry C. Poulton	https://orcid.org/0000-0002-7219-4911	Barry C. Poulton	https://orcid.org/0000-0002-7219-4911		ICZN	Animalia	Arthropoda	Insecta	Plecoptera	Animalia | Arthropoda | Insecta | Plecoptera | Arctoperlaria | Nemouroidea | Capniidae | Allocapnia	Nemouroidea	Capniidae		Allocapnia	mohri	Allocapnia mohri Ross & Ricker, 1964	Ross & Ricker, 1964	species			INHS	http://grbio.org/institution/illinois-natural-history-survey	N35.10959º W94.26733º	N35.10959º	W94.26733º
INHS_data	PreservedSpecimen	7ce700c7-4c12-4ca6-83f8-79494cb37258	INHS Insect Collection 793829	2	Vial	adult	Male	United States	US	Arkansas	Sebastian	1985-01-08				stream		8-I-85	3 mi NW Huntington	#245 8-I-85 Allocapnia mohri 2 M, 2 F, Det. B. C. Poulton Photographed by: Ed DeWalt, Felipe Soto-Adames Date: 12/7/2015 Notes: K.W. Stewart Collection	Old Prairie Creek	Old Prairie Creek		Barry C. Poulton	https://orcid.org/0000-0002-7219-4911	Barry C. Poulton	https://orcid.org/0000-0002-7219-4911		ICZN	Animalia	Arthropoda	Insecta	Plecoptera	Animalia | Arthropoda | Insecta | Plecoptera | Arctoperlaria | Nemouroidea | Capniidae | Allocapnia	Nemouroidea	Capniidae		Allocapnia	mohri	Allocapnia mohri Ross & Ricker, 1964	Ross & Ricker, 1964	species			INHS	http://grbio.org/institution/illinois-natural-history-survey	N35.10455º W94.23112º	N35.10455º	W94.23112º
INHS_data	PreservedSpecimen	00e54afa-2f1f-4d89-bf8f-782caf28fdf4	INHS Insect Collection 793829	2	Vial	adult	Female	United States	US	Arkansas	Sebastian	1985-01-08				stream		8-I-85	3 mi NW Huntington	#245 8-I-85 Allocapnia mohri 2 M, 2 F, Det. B. C. Poulton Photographed by: Ed DeWalt, Felipe Soto-Adames Date: 12/7/2015 Notes: K.W. Stewart Collection	Old Prairie Creek	Old Prairie Creek		Barry C. Poulton	https://orcid.org/0000-0002-7219-4911	Barry C. Poulton	https://orcid.org/0000-0002-7219-4911		ICZN	Animalia	Arthropoda	Insecta	Plecoptera	Animalia | Arthropoda | Insecta | Plecoptera | Arctoperlaria | Nemouroidea | Capniidae | Allocapnia	Nemouroidea	Capniidae		Allocapnia	mohri	Allocapnia mohri Ross & Ricker, 1964	Ross & Ricker, 1964	species			INHS	http://grbio.org/institution/illinois-natural-history-survey	N35.10455º W94.23112º	N35.10455º	W94.23112º
INHS_data	PreservedSpecimen	80c438cb-e05d-40bb-8e10-fac23220b432	INHS Insect Collection 793838	17	Vial	adult	Female	United States	US	Arkansas	Logan	1985-01-08				stream		8-I-85	2 mi W magazine at Hwy 10	#247 8-I-85 Allocapnia mohri, 23 M, 17 F, Det. B. C. Poulton Photographed by: Ed DeWalt, Felipe Soto-Adames Date: 12/7/2015 Notes: K.W. Stewart Collection	Scotts Creek	Scotts Creek		Barry C. Poulton	https://orcid.org/0000-0002-7219-4911	Barry C. Poulton	https://orcid.org/0000-0002-7219-4911	1985	ICZN	Animalia	Arthropoda	Insecta	Plecoptera	Animalia | Arthropoda | Insecta | Plecoptera | Arctoperlaria | Nemouroidea | Capniidae | Allocapnia	Nemouroidea	Capniidae		Allocapnia	mohri	Allocapnia mohri Ross & Ricker, 1964	Ross & Ricker, 1964	species			INHS	http://grbio.org/institution/illinois-natural-history-survey	N35.15047º W93.82918º	N35.15047º	W93.82918º
INHS_data	PreservedSpecimen	8a3de089-d25d-44b9-bab1-d8ed7c8cafed	INHS Insect Collection 793838	40	Vial	adult	Male	United States	US	Arkansas	Logan	1985-01-08				stream		8-I-85	2 mi W magazine at Hwy 10	#247 8-I-85 Allocapnia mohri, 23 M, 17 F, Det. B. C. Poulton Photographed by: Ed DeWalt, Felipe Soto-Adames Date: 12/7/2015 Notes: K.W. Stewart Collection	Scotts Creek	Scotts Creek		Barry C. Poulton	https://orcid.org/0000-0002-7219-4911	Barry C. Poulton	https://orcid.org/0000-0002-7219-4911	1985	ICZN	Animalia	Arthropoda	Insecta	Plecoptera	Animalia | Arthropoda | Insecta | Plecoptera | Arctoperlaria | Nemouroidea | Capniidae | Allocapnia	Nemouroidea	Capniidae		Allocapnia	mohri	Allocapnia mohri Ross & Ricker, 1964	Ross & Ricker, 1964	species			INHS	http://grbio.org/institution/illinois-natural-history-survey	N35.15047º W93.82918º	N35.15047º	W93.82918º
INHS_data	PreservedSpecimen	b1f9001a-c71c-4944-9d60-79ee13aa6c88	INHS Insect Collection 877362	3	Vial	adult	Male	United States	US	Arkansas	Scott	1985-01-08				stream		8-I-85	1 mi S Harvey at Hwy 28	#252, 8-I-85 Allocapnia mohri, 3 M, 3 F, Det. B. C. Poulton Photographed by: Kaleb Lukens Date: 03/26/2016 Notes: Barry C. Poulton Collection	Brushy Creek	Brushy Creek		Barry C. Poulton	https://orcid.org/0000-0002-7219-4911	Barry C. Poulton	https://orcid.org/0000-0002-7219-4911		ICZN	Animalia	Arthropoda	Insecta	Plecoptera	Animalia | Arthropoda | Insecta | Plecoptera | Arctoperlaria | Nemouroidea | Capniidae | Allocapnia	Nemouroidea	Capniidae		Allocapnia	mohri	Allocapnia mohri Ross & Ricker, 1964	Ross & Ricker, 1964	species			INHS	http://grbio.org/institution/illinois-natural-history-survey	N34.83804º W93.78627º	N34.83804º	W93.78627º
INHS_data	PreservedSpecimen	1ba29156-4b28-42db-a28d-3eb0b3d2a20a	INHS Insect Collection 877362	3	Vial	adult	Female	United States	US	Arkansas	Scott	1985-01-08				stream		8-I-85	1 mi S Harvey at Hwy 28	#252, 8-I-85 Allocapnia mohri, 3 M, 3 F, Det. B. C. Poulton Photographed by: Kaleb Lukens Date: 03/26/2016 Notes: Barry C. Poulton Collection	Brushy Creek	Brushy Creek		Barry C. Poulton	https://orcid.org/0000-0002-7219-4911	Barry C. Poulton	https://orcid.org/0000-0002-7219-4911		ICZN	Animalia	Arthropoda	Insecta	Plecoptera	Animalia | Arthropoda | Insecta | Plecoptera | Arctoperlaria | Nemouroidea | Capniidae | Allocapnia	Nemouroidea	Capniidae		Allocapnia	mohri	Allocapnia mohri Ross & Ricker, 1964	Ross & Ricker, 1964	species			INHS	http://grbio.org/institution/illinois-natural-history-survey	N34.83804º W93.78627º	N34.83804º	W93.78627º
INHS_data	PreservedSpecimen	32ec6f6f-7354-48b7-8d8c-69b1a83d7329	INHS Insect Collection 793833	1	Vial	adult	Male	United States	US	Arkansas	Sharp	1984-01-12				stream		12-I-84	0.5 mi N Evening Shade at Hwy 167	#27 12-I-84 Allocapnia mohri, Reared 1 M, Det. B. C. Poulton Photographed by: Ed DeWalt, Felipe Soto-Adames Date: 12/7/2015 Notes: K.W. Stewart Collection	Piney Fork	Piney Fork		Barry C. Poulton	https://orcid.org/0000-0002-7219-4911	Barry C. Poulton	https://orcid.org/0000-0002-7219-4911		ICZN	Animalia	Arthropoda	Insecta	Plecoptera	Animalia | Arthropoda | Insecta | Plecoptera | Arctoperlaria | Nemouroidea | Capniidae | Allocapnia	Nemouroidea	Capniidae		Allocapnia	mohri	Allocapnia mohri Ross & Ricker, 1964	Ross & Ricker, 1964	species			INHS	http://grbio.org/institution/illinois-natural-history-survey	N36.08069º W91.61081º	N36.08069º	W91.61081º
INHS_data	PreservedSpecimen	3cb9968f-8763-423e-bd4c-248c2d419a26	INHS Insect Collection 793830	4	Vial	adult	Male	United States	US	Arkansas	Baxter	1984-01-14				stream		14-I-84	1 mi S Monkey Run at Hwy 126	#35 14-I-84 Allocapnia mohri Reared 4 M, 6 F, Det. B. C. Poulton Photographed by: Ed DeWalt, Felipe Soto-Adames Date: 12/7/2015 Notes: K.W. Stewart Collection	Carson Creek [Hightower Creek]	Carson Creek [Hightower Creek]		Barry C. Poulton	https://orcid.org/0000-0002-7219-4911	Barry C. Poulton	https://orcid.org/0000-0002-7219-4911		ICZN	Animalia	Arthropoda	Insecta	Plecoptera	Animalia | Arthropoda | Insecta | Plecoptera | Arctoperlaria | Nemouroidea | Capniidae | Allocapnia	Nemouroidea	Capniidae		Allocapnia	mohri	Allocapnia mohri Ross & Ricker, 1964	Ross & Ricker, 1964	species			INHS	http://grbio.org/institution/illinois-natural-history-survey	N36.33694º W92.47443º	N36.33694º	W92.47443º
INHS_data	PreservedSpecimen	5d2a8b5b-be89-4203-9e21-141909f0f9e7	INHS Insect Collection 793830	6	Vial	adult	Female	United States	US	Arkansas	Baxter	1984-01-14				stream		14-I-84	1 mi S Monkey Run at Hwy 126	#35 14-I-84 Allocapnia mohri Reared 4 M, 6 F, Det. B. C. Poulton Photographed by: Ed DeWalt, Felipe Soto-Adames Date: 12/7/2015 Notes: K.W. Stewart Collection	Carson Creek [Hightower Creek]	Carson Creek [Hightower Creek]		Barry C. Poulton	https://orcid.org/0000-0002-7219-4911	Barry C. Poulton	https://orcid.org/0000-0002-7219-4911		ICZN	Animalia	Arthropoda	Insecta	Plecoptera	Animalia | Arthropoda | Insecta | Plecoptera | Arctoperlaria | Nemouroidea | Capniidae | Allocapnia	Nemouroidea	Capniidae		Allocapnia	mohri	Allocapnia mohri Ross & Ricker, 1964	Ross & Ricker, 1964	species			INHS	http://grbio.org/institution/illinois-natural-history-survey	N36.33694º W92.47443º	N36.33694º	W92.47443º
INHS_data	PreservedSpecimen	4b2071d8-20a5-4797-b737-aba865a88219	INHS Insect Collection 793836	4	Vial	adult	Female	United States	US	Arkansas	Baxter	1984-01-06				stream		6-I-84	1 mi S Monkey Run at Hwy 126	#35 6-I-84 Allocapnia mohri, Reared 8 M, 4 F, Det. B. C. Poulton Photographed by: Ed DeWalt, Felipe Soto-Adames Date: 12/7/2015 Notes: K.W. Stewart Collection	Carson Creek [Hightower Creek]	Carson Creek [Hightower Creek]		Barry C. Poulton	https://orcid.org/0000-0002-7219-4911	Barry C. Poulton	https://orcid.org/0000-0002-7219-4911		ICZN	Animalia	Arthropoda	Insecta	Plecoptera	Animalia | Arthropoda | Insecta | Plecoptera | Arctoperlaria | Nemouroidea | Capniidae | Allocapnia	Nemouroidea	Capniidae		Allocapnia	mohri	Allocapnia mohri Ross & Ricker, 1964	Ross & Ricker, 1964	species			INHS	http://grbio.org/institution/illinois-natural-history-survey	N36.33694º W92.47443º	N36.33694º	W92.47443º
INHS_data	PreservedSpecimen	e81f6b6a-46a3-4a87-a838-50356ae0b730	INHS Insect Collection 793836	12	Vial	adult	Male	United States	US	Arkansas	Baxter	1984-01-06				stream		6-I-84	1 mi S Monkey Run at Hwy 126	#35 6-I-84 Allocapnia mohri, Reared 8 M, 4 F, Det. B. C. Poulton Photographed by: Ed DeWalt, Felipe Soto-Adames Date: 12/7/2015 Notes: K.W. Stewart Collection	Carson Creek [Hightower Creek]	Carson Creek [Hightower Creek]		Barry C. Poulton	https://orcid.org/0000-0002-7219-4911	Barry C. Poulton	https://orcid.org/0000-0002-7219-4911		ICZN	Animalia	Arthropoda	Insecta	Plecoptera	Animalia | Arthropoda | Insecta | Plecoptera | Arctoperlaria | Nemouroidea | Capniidae | Allocapnia	Nemouroidea	Capniidae		Allocapnia	mohri	Allocapnia mohri Ross & Ricker, 1964	Ross & Ricker, 1964	species			INHS	http://grbio.org/institution/illinois-natural-history-survey	N36.33694º W92.47443º	N36.33694º	W92.47443º
INHS_data	PreservedSpecimen	f827b167-4212-47ed-8f87-44adec0073b0	INHS Insect Collection 793824	3	Vial	adult	Female	United States	US	Arkansas	Marion	1984-01-17				stream		17-I-84	5 mi NW Yellville at Hwy 62	#36 17-I-84 Allocapnia mohri some reared 3 F Det. B. C. Poulton Photographed by: Ed DeWalt, Felipe Soto-Adames Date: 12/7/2015 Notes: K.W. Stewart Collection	Georges Creek	Georges Creek		Barry C. Poulton	https://orcid.org/0000-0002-7219-4911	Barry C. Poulton	https://orcid.org/0000-0002-7219-4911		ICZN	Animalia	Arthropoda	Insecta	Plecoptera	Animalia | Arthropoda | Insecta | Plecoptera | Arctoperlaria | Nemouroidea | Capniidae | Allocapnia	Nemouroidea	Capniidae		Allocapnia	mohri	Allocapnia mohri Ross & Ricker, 1964	Ross & Ricker, 1964	species			INHS	http://grbio.org/institution/illinois-natural-history-survey	N36.25238º W92.74909º	N36.25238º	W92.74909º
INHS_data	PreservedSpecimen	3c037937-1c5b-4bcd-bfe5-5ce45261ee34	INHS Insect Collection 877361	3	Vial	adult	Male	United States	US	Arkansas	Marion	1984-01-06				stream		6-I-84	5 mi NW Yellville at Hwy 62	#36, 6-I-84 Allocapnia mohri, 3 M, 21 F, N, ex. Det. B. C. Poulton Photographed by: Kaleb Lukens Date: 03/26/2016 Notes: Barry C. Poulton Collection	Georges Creek	Georges Creek		Barry C. Poulton	https://orcid.org/0000-0002-7219-4911	Barry C. Poulton	https://orcid.org/0000-0002-7219-4911		ICZN	Animalia	Arthropoda	Insecta	Plecoptera	Animalia | Arthropoda | Insecta | Plecoptera | Arctoperlaria | Nemouroidea | Capniidae | Allocapnia	Nemouroidea	Capniidae		Allocapnia	mohri	Allocapnia mohri Ross & Ricker, 1964	Ross & Ricker, 1964	species			INHS	http://grbio.org/institution/illinois-natural-history-survey	N36.25238º W92.74909º	N36.25238º	W92.74909º
INHS_data	PreservedSpecimen	ddfb029b-7a95-4f87-835c-2419b8af42ee	INHS Insect Collection 877361	21	Vial	adult	Female	United States	US	Arkansas	Marion	1984-01-06				stream		6-I-84	5 mi NW Yellville at Hwy 62	#36, 6-I-84 Allocapnia mohri, 3 M, 21 F, N, ex. Det. B. C. Poulton Photographed by: Kaleb Lukens Date: 03/26/2016 Notes: Barry C. Poulton Collection	Georges Creek	Georges Creek		Barry C. Poulton	https://orcid.org/0000-0002-7219-4911	Barry C. Poulton	https://orcid.org/0000-0002-7219-4911		ICZN	Animalia	Arthropoda	Insecta	Plecoptera	Animalia | Arthropoda | Insecta | Plecoptera | Arctoperlaria | Nemouroidea | Capniidae | Allocapnia	Nemouroidea	Capniidae		Allocapnia	mohri	Allocapnia mohri Ross & Ricker, 1964	Ross & Ricker, 1964	species			INHS	http://grbio.org/institution/illinois-natural-history-survey	N36.25238º W92.74909º	N36.25238º	W92.74909º
INHS_data	PreservedSpecimen	d8d83c82-79af-42d8-827d-2b28c230ab1d	INHS Insect Collection 877361	1	Vial	immature		United States	US	Arkansas	Marion	1984-01-06				stream		6-I-84	5 mi NW Yellville at Hwy 62	#36, 6-I-84 Allocapnia mohri, 3 M, 21 F, N, ex. Det. B. C. Poulton Photographed by: Kaleb Lukens Date: 03/26/2016 Notes: Barry C. Poulton Collection	Georges Creek	Georges Creek		Barry C. Poulton	https://orcid.org/0000-0002-7219-4911	Barry C. Poulton	https://orcid.org/0000-0002-7219-4911		ICZN	Animalia	Arthropoda	Insecta	Plecoptera	Animalia | Arthropoda | Insecta | Plecoptera | Arctoperlaria | Nemouroidea | Capniidae | Allocapnia	Nemouroidea	Capniidae		Allocapnia	mohri	Allocapnia mohri Ross & Ricker, 1964	Ross & Ricker, 1964	species			INHS	http://grbio.org/institution/illinois-natural-history-survey	N36.25238º W92.74909º	N36.25238º	W92.74909º
INHS_data	PreservedSpecimen	4a2082e0-ae55-42ae-80d6-92783e7ef3e8	INHS Insect Collection 793825	4	Vial	immature		United States	US	Arkansas	Dallas	1985-01-08				stream		8-I-85	3 mi E Tulip at Hwy 48	#73 8-I-85 Allocapnia mohri 2 M, 1 F, 4 N, Det. B. C. Poulton Photographed by: Ed DeWalt, Felipe Soto-Adames Date: 12/7/2015 Notes: K.W. Stewart Collection	tributary Moro Creek	tributary Moro Creek		Barry C. Poulton	https://orcid.org/0000-0002-7219-4911	Barry C. Poulton	https://orcid.org/0000-0002-7219-4911		ICZN	Animalia	Arthropoda	Insecta	Plecoptera	Animalia | Arthropoda | Insecta | Plecoptera | Arctoperlaria | Nemouroidea | Capniidae | Allocapnia	Nemouroidea	Capniidae		Allocapnia	mohri	Allocapnia mohri Ross & Ricker, 1964	Ross & Ricker, 1964	species			INHS	http://grbio.org/institution/illinois-natural-history-survey	N34.07169º W92.61073º	N34.07169º	W92.61073º
INHS_data	PreservedSpecimen	eac88481-60dc-4c3e-bbd5-11b43104ae59	INHS Insect Collection 793825	1	Vial	adult	Female	United States	US	Arkansas	Dallas	1985-01-08				stream		8-I-85	3 mi E Tulip at Hwy 48	#73 8-I-85 Allocapnia mohri 2 M, 1 F, 4 N, Det. B. C. Poulton Photographed by: Ed DeWalt, Felipe Soto-Adames Date: 12/7/2015 Notes: K.W. Stewart Collection	tributary Moro Creek	tributary Moro Creek		Barry C. Poulton	https://orcid.org/0000-0002-7219-4911	Barry C. Poulton	https://orcid.org/0000-0002-7219-4911		ICZN	Animalia	Arthropoda	Insecta	Plecoptera	Animalia | Arthropoda | Insecta | Plecoptera | Arctoperlaria | Nemouroidea | Capniidae | Allocapnia	Nemouroidea	Capniidae		Allocapnia	mohri	Allocapnia mohri Ross & Ricker, 1964	Ross & Ricker, 1964	species			INHS	http://grbio.org/institution/illinois-natural-history-survey	N34.07169º W92.61073º	N34.07169º	W92.61073º
INHS_data	PreservedSpecimen	6bb87e8a-ec81-4097-a01f-be7745d5faf9	INHS Insect Collection 793825	2	Vial	adult	Male	United States	US	Arkansas	Dallas	1985-01-08				stream		8-I-85	3 mi E Tulip at Hwy 48	#73 8-I-85 Allocapnia mohri 2 M, 1 F, 4 N, Det. B. C. Poulton Photographed by: Ed DeWalt, Felipe Soto-Adames Date: 12/7/2015 Notes: K.W. Stewart Collection	tributary Moro Creek	tributary Moro Creek		Barry C. Poulton	https://orcid.org/0000-0002-7219-4911	Barry C. Poulton	https://orcid.org/0000-0002-7219-4911		ICZN	Animalia	Arthropoda	Insecta	Plecoptera	Animalia | Arthropoda | Insecta | Plecoptera | Arctoperlaria | Nemouroidea | Capniidae | Allocapnia	Nemouroidea	Capniidae		Allocapnia	mohri	Allocapnia mohri Ross & Ricker, 1964	Ross & Ricker, 1964	species			INHS	http://grbio.org/institution/illinois-natural-history-survey	N34.07169º W92.61073º	N34.07169º	W92.61073º
INHS_data	PreservedSpecimen	3ac9c331-96e9-4180-a128-006f291e56b4	INHS Plecoptera 9769	2	Vial	adult	Female	United States	US	Arkansas	Pike	1961-02-13						Feb. 13, 1961	1 mi SE Glenwood	1 mi SE Glenwood, Ark.; Pike County; Feb. 13, 1961; Ross & Ross Allocapnia mohri Ross & Ricker, [W.E. Ricker]				Herbert Holdsworth Ross | Jean Alexander Ross		W. E. Ricker		1964	ICZN	Animalia	Arthropoda	Insecta	Plecoptera	Animalia | Arthropoda | Insecta | Plecoptera | Arctoperlaria | Nemouroidea | Capniidae | Allocapnia	Nemouroidea	Capniidae		Allocapnia	mohri	Allocapnia mohri Ross & Ricker, 1964	Ross & Ricker, 1964	species			INHS	http://grbio.org/institution/illinois-natural-history-survey	N34.31335º W93.53923º	N34.31335º	W93.53923º
INHS_data	PreservedSpecimen	1b3a3dea-d26c-4bed-be2d-0fe71d866040	INHS Plecoptera 9769	13	Vial	adult	Male	United States	US	Arkansas	Pike	1961-02-13						Feb. 13, 1961	1 mi SE Glenwood	1 mi SE Glenwood, Ark.; Pike County; Feb. 13, 1961; Ross & Ross Allocapnia mohri Ross & Ricker, [W.E. Ricker]				Herbert Holdsworth Ross | Jean Alexander Ross		W. E. Ricker		1964	ICZN	Animalia	Arthropoda	Insecta	Plecoptera	Animalia | Arthropoda | Insecta | Plecoptera | Arctoperlaria | Nemouroidea | Capniidae | Allocapnia	Nemouroidea	Capniidae		Allocapnia	mohri	Allocapnia mohri Ross & Ricker, 1964	Ross & Ricker, 1964	species			INHS	http://grbio.org/institution/illinois-natural-history-survey	N34.31335º W93.53923º	N34.31335º	W93.53923º
INHS_data	PreservedSpecimen	2d8bed28-9ee6-4050-955d-44af183fa6dd	INHS Plecoptera 9807	15	Vial	adult	Male	United States	US	Arkansas	Scott	1959-02-10				stream		Feb. 10, 1959	2 mi S Waldron	2 mi. S Waldron; Scott Co., Ark.; Ross Creek, Hwy 71; Feb. 10, 1959; Ross & Stannard Allocapnia mohri Ross & Ricker, [W.E. Ricker]	Ross Creek	Ross Creek		Herbert Holdsworth Ross | Lewis Judson Stannard		W. E. Ricker		1964	ICZN	Animalia	Arthropoda	Insecta	Plecoptera	Animalia | Arthropoda | Insecta | Plecoptera | Arctoperlaria | Nemouroidea | Capniidae | Allocapnia	Nemouroidea	Capniidae		Allocapnia	mohri	Allocapnia mohri Ross & Ricker, 1964	Ross & Ricker, 1964	species			INHS	http://grbio.org/institution/illinois-natural-history-survey	N34.84694º W94.05858º	N34.84694º	W94.05858º
INHS_data	PreservedSpecimen	da5e4d81-b8a7-4b61-94c1-bf626fae5903	INHS Plecoptera 9807	3	Vial	adult	Female	United States	US	Arkansas	Scott	1959-02-10				stream		Feb. 10, 1959	2 mi S Waldron	2 mi. S Waldron; Scott Co., Ark.; Ross Creek, Hwy 71; Feb. 10, 1959; Ross & Stannard Allocapnia mohri Ross & Ricker, [W.E. Ricker]	Ross Creek	Ross Creek		Herbert Holdsworth Ross | Lewis Judson Stannard		Ralph Edward DeWalt	https://orcid.org/0000-0001-9985-9250	1964	ICZN	Animalia	Arthropoda	Insecta	Plecoptera	Animalia | Arthropoda | Insecta | Plecoptera | Arctoperlaria | Nemouroidea | Capniidae | Allocapnia	Nemouroidea	Capniidae		Allocapnia	mohri	Allocapnia mohri Ross & Ricker, 1964	Ross & Ricker, 1964	species			INHS	http://grbio.org/institution/illinois-natural-history-survey	N34.84694º W94.05858º	N34.84694º	W94.05858º
INHS_data	PreservedSpecimen	e54f4508-4aeb-41f9-b930-baa5354167b5	INHS Plecoptera 9804	21	Vial	adult	Male	United States	US	Arkansas	Logan	1959-02-10						Feb. 10, 1959	3 mi E Paris, Mt. Magazine Rd	3 mi. E Paris; Logan Co., Ark.; Mt. Magazine Road; Feb. 10, 1959; Ross & Stannard Allocapnia mohri Ross & Ricker, [W.E. Ricker]				Herbert Holdsworth Ross | Lewis Judson Stannard		W. E. Ricker		1964	ICZN	Animalia	Arthropoda	Insecta	Plecoptera	Animalia | Arthropoda | Insecta | Plecoptera | Arctoperlaria | Nemouroidea | Capniidae | Allocapnia	Nemouroidea	Capniidae		Allocapnia	mohri	Allocapnia mohri Ross & Ricker, 1964	Ross & Ricker, 1964	species			INHS	http://grbio.org/institution/illinois-natural-history-survey	N35.2920322º W93.6768385º	N35.2920322º	W93.6768385º
INHS_data	PreservedSpecimen	0fa93d0f-ddfa-4c6b-a121-fece81a58f1a	INHS Plecoptera 9809	1	Vial	adult	Male	United States	US	Arkansas	Sevier	1959-02-10				stream		Feb. 10, 1959	3 mi S Lockesburg Hwy 71	3 mi. S Lockesburg; Sevier Co., Ark.; John's Branch, Hwy 71; Feb. 10, 1959; Ross & Stannard Allocapnia mohri Ross & Ricker, [W.E. Ricker]	John's Branch	John's Branch		Herbert Holdsworth Ross | Lewis Judson Stannard		W. E. Ricker		1964	ICZN	Animalia	Arthropoda	Insecta	Plecoptera	Animalia | Arthropoda | Insecta | Plecoptera | Arctoperlaria | Nemouroidea | Capniidae | Allocapnia	Nemouroidea	Capniidae		Allocapnia	mohri	Allocapnia mohri Ross & Ricker, 1964	Ross & Ricker, 1964	species			INHS	http://grbio.org/institution/illinois-natural-history-survey	N33.9238103º W94.1685295º	N33.9238103º	W94.1685295º
INHS_data	PreservedSpecimen	e856d1b3-42e3-4cc9-bb0d-73f956d70630	INHS Plecoptera 9762	6	Vial	adult	Female	United States	US	Arkansas	Madison	1961-02-14				stream		Feb. 14, 1961	5 miles west of Huntsville	5 mi W of Huntsville, Ark.; Madison County; Glade Creek; Feb. 14, 1961; Ross & Ross Allocapnia mohri Ross & Ricker, [W.E. Ricker]	Glade Creek	Glade Creek		Herbert Holdsworth Ross | Jean Alexander Ross		W. E. Ricker			ICZN	Animalia	Arthropoda	Insecta	Plecoptera	Animalia | Arthropoda | Insecta | Plecoptera | Arctoperlaria | Nemouroidea | Capniidae | Allocapnia	Nemouroidea	Capniidae		Allocapnia	mohri	Allocapnia mohri Ross & Ricker, 1964	Ross & Ricker, 1964	species			INHS	http://grbio.org/institution/illinois-natural-history-survey	N36.0861874º W93.8306493º	N36.0861874º	W93.8306493º
INHS_data	PreservedSpecimen	c17e2d7a-c70a-4b42-bc4e-85991649c1fe	INHS Plecoptera 9762	15	Vial	adult	Male	United States	US	Arkansas	Madison	1961-02-14				stream		Feb. 14, 1961	5 miles west of Huntsville	5 mi W of Huntsville, Ark.; Madison County; Glade Creek; Feb. 14, 1961; Ross & Ross Allocapnia mohri Ross & Ricker, [W.E. Ricker]	Glade Creek	Glade Creek		Herbert Holdsworth Ross | Jean Alexander Ross		W. E. Ricker			ICZN	Animalia	Arthropoda	Insecta	Plecoptera	Animalia | Arthropoda | Insecta | Plecoptera | Arctoperlaria | Nemouroidea | Capniidae | Allocapnia	Nemouroidea	Capniidae		Allocapnia	mohri	Allocapnia mohri Ross & Ricker, 1964	Ross & Ricker, 1964	species			INHS	http://grbio.org/institution/illinois-natural-history-survey	N36.0861874º W93.8306493º	N36.0861874º	W93.8306493º
INHS_data	PreservedSpecimen	613618d4-39bb-456a-85fe-51c0c3929e29	INHS Plecoptera 9806	2	Vial	adult	Male	United States	US	Arkansas	Scott	1959-02-10				stream		Feb. 10, 1959	5 mi N Waldron Hwy 71	5 mi. N Waldron; Scott Co., Ark.; Clear Creek, Hwy 71; Feb. 10, 1959; Ross & Stannard Allocapnia mohri Ross & Ricker, [W.E. Ricker]	Clear Creek	Clear Creek		Herbert Holdsworth Ross | Lewis Judson Stannard		W. E. Ricker			ICZN	Animalia	Arthropoda	Insecta	Plecoptera	Animalia | Arthropoda | Insecta | Plecoptera | Arctoperlaria | Nemouroidea | Capniidae | Allocapnia	Nemouroidea	Capniidae		Allocapnia	mohri	Allocapnia mohri Ross & Ricker, 1964	Ross & Ricker, 1964	species			INHS	http://grbio.org/institution/illinois-natural-history-survey	N34.94021º W94.10195º	N34.94021º	W94.10195º
INHS_data	PreservedSpecimen	f8b00d7a-e204-44fc-b087-22d8baf1bf31	INHS Plecoptera 9805	1	Vial	adult	Female	United States	US	Arkansas	Polk	1959-02-10				stream		Feb. 10, 1959	5 mi N Wickes	5 mi. N Wickes; Polk Co., Ark.; med. sized rapid cr.; Feb. 10, 1959; Ross & Stannard Allocapnia mohri Ross & Ricker, [W.E. Ricker]				Lewis Judson Stannard | Herbert Holdsworth Ross		W. E. Ricker		1964	ICZN	Animalia	Arthropoda	Insecta	Plecoptera	Animalia | Arthropoda | Insecta | Plecoptera | Arctoperlaria | Nemouroidea | Capniidae | Allocapnia	Nemouroidea	Capniidae		Allocapnia	mohri	Allocapnia mohri Ross & Ricker, 1964	Ross & Ricker, 1964	species			INHS	http://grbio.org/institution/illinois-natural-history-survey	N34.36695º W94.37912º	N34.36695º	W94.37912º
INHS_data	PreservedSpecimen	8a89e451-eeba-40eb-8cef-e97449a968d9	INHS Plecoptera 9805	12	Vial	adult	Male	United States	US	Arkansas	Polk	1959-02-10				stream		Feb. 10, 1959	5 mi N Wickes	5 mi. N Wickes; Polk Co., Ark.; med. sized rapid cr.; Feb. 10, 1959; Ross & Stannard Allocapnia mohri Ross & Ricker, [W.E. Ricker]				Lewis Judson Stannard | Herbert Holdsworth Ross		W. E. Ricker		1964	ICZN	Animalia	Arthropoda	Insecta	Plecoptera	Animalia | Arthropoda | Insecta | Plecoptera | Arctoperlaria | Nemouroidea | Capniidae | Allocapnia	Nemouroidea	Capniidae		Allocapnia	mohri	Allocapnia mohri Ross & Ricker, 1964	Ross & Ricker, 1964	species			INHS	http://grbio.org/institution/illinois-natural-history-survey	N34.36695º W94.37912º	N34.36695º	W94.37912º
INHS_data	PreservedSpecimen	fbc66367-34d9-4c49-a510-73859a61d2a3	INHS Insect Collection 1523459	1	2 ml cryo 95% EtOH	adult	Male	United States	US	Arkansas	Van Buren	2022-03-12	PNH-034-22			stream		12 Mar. 2022	AR-9/16	AR, Van Buren Co., Pee Dee Cr., Ar-9/16, 35.6054, -92.4136, 12 Mar. 2022, P.N. Hogan, PNH-034-22 Allocapnia mohri, 1 M, Det. P.N. Hogan 2023	Pee Dee Creek			Phillip N. Hogan	https://orcid.org/0000-0002-6546-272X	Phillip N. Hogan	https://orcid.org/0000-0002-6546-272X	2023	ICZN	Animalia	Arthropoda	Insecta	Plecoptera	Animalia | Arthropoda | Insecta | Plecoptera | Arctoperlaria | Nemouroidea | Capniidae | Allocapnia	Nemouroidea	Capniidae		Allocapnia	mohri	Allocapnia mohri Ross & Ricker, 1964	Ross & Ricker, 1964	species			INHS	http://grbio.org/institution/illinois-natural-history-survey	35.6054 -92.4136	35.6054	-92.4136
INHS_data	PreservedSpecimen	056b32b6-e36e-4331-a24b-9ac92f8d711a	INHS Insect Collection 1523461	1	2 ml cryo 95% EtOH	adult	Male	United States	US	Arkansas	Van Buren	2022-03-12	PNH-034-22			stream		12 Mar. 2022	AR-9/16	AR, Van Buren Co., Pee Dee Cr., Ar-9/16, 35.6054, -92.4136, 12 Mar. 2022, P.N. Hogan, PNH-034-22 Allocapnia mohri, 1 M, Det. P.N. Hogan 2023	Pee Dee Creek			Phillip N. Hogan	https://orcid.org/0000-0002-6546-272X	Phillip N. Hogan	https://orcid.org/0000-0002-6546-272X	2023	ICZN	Animalia	Arthropoda	Insecta	Plecoptera	Animalia | Arthropoda | Insecta | Plecoptera | Arctoperlaria | Nemouroidea | Capniidae | Allocapnia	Nemouroidea	Capniidae		Allocapnia	mohri	Allocapnia mohri Ross & Ricker, 1964	Ross & Ricker, 1964	species			INHS	http://grbio.org/institution/illinois-natural-history-survey	35.6054 -92.4136	35.6054	-92.4136
INHS_data	PreservedSpecimen	3ac3a42c-ad94-483f-83a4-9a92cb85826e	INHS Insect Collection 1523460	1	2 ml cryo 95% EtOH	adult	Male	United States	US	Arkansas	Van Buren	2022-03-12	PNH-034-22			stream		12 Mar. 2022	AR-9/16	AR, Van Buren Co., Pee Dee Cr., Ar-9/16, 35.6054, -92.4136, 12 Mar. 2022, P.N. Hogan, PNH-034-22 Allocapnia mohri, 1 M, Det. P.N. Hogan 2023	Pee Dee Creek			Phillip N. Hogan	https://orcid.org/0000-0002-6546-272X	Phillip N. Hogan	https://orcid.org/0000-0002-6546-272X	2023	ICZN	Animalia	Arthropoda	Insecta	Plecoptera	Animalia | Arthropoda | Insecta | Plecoptera | Arctoperlaria | Nemouroidea | Capniidae | Allocapnia	Nemouroidea	Capniidae		Allocapnia	mohri	Allocapnia mohri Ross & Ricker, 1964	Ross & Ricker, 1964	species			INHS	http://grbio.org/institution/illinois-natural-history-survey	35.6054 -92.4136	35.6054	-92.4136
INHS_data	PreservedSpecimen	a1c93855-8eef-4694-83bf-ebd1da3293e5	INHS Insect Collection 1504265	3	Vial	adult	Female	United States	US	Arkansas	Johnson	1997-02-23	HWR-97-72			stream		23 Feb. 1997	at St. Hwy 103, 6 mi. N Clarksville (Sec. 5, T10N, R24W)	AR: Johnson Co., East Fork of Horsehead Creek, at St. Hwy 103, 6 mi. N Clarksville (Sec. 5, T10N, R24W), 23 Feb. 1997, H.W. Robison A. mohri, 3 females B.C. Poulton Donation Photographed by: Lily Hart	East Fork Horsehead Creek	East Fork Horsehead Creek		Henry W. Robison					ICZN	Animalia	Arthropoda	Insecta	Plecoptera	Animalia | Arthropoda | Insecta | Plecoptera | Arctoperlaria | Nemouroidea | Capniidae | Allocapnia	Nemouroidea	Capniidae		Allocapnia	mohri	Allocapnia mohri Ross & Ricker, 1964	Ross & Ricker, 1964	species			INHS	http://grbio.org/institution/illinois-natural-history-survey
INHS_data	PreservedSpecimen	c2d74385-acb5-4fb1-86d7-326f846103f5	INHS Insect Collection 1520249	17	Vial	adult	Male	United States	US	Arkansas	Johnson	1997-02-23	HWR-97-69			stream		23 Feb. 1997	at St. Hwy 164	AR: Johnson Co., Granny Ck. at St. Hwy 164, 23 Feb. 1997, H.W. Robison Allocapnia mohri, 17M, 4F, Det. R.E. DeWalt 2023 Allocapnia mohri, 17M, 5F, Det. B.C. Poulton B.C. Poulton Donation Photographed by: Lily Hart	Granny Creek	Granny Creek		Henry W. Robison		Ralph Edward DeWalt	https://orcid.org/0000-0001-9985-9250	2023	ICZN	Animalia	Arthropoda	Insecta	Plecoptera	Animalia | Arthropoda | Insecta | Plecoptera | Arctoperlaria | Nemouroidea | Capniidae | Allocapnia	Nemouroidea	Capniidae		Allocapnia	mohri	Allocapnia mohri Ross & Ricker, 1964	Ross & Ricker, 1964	species			INHS	http://grbio.org/institution/illinois-natural-history-survey
INHS_data	PreservedSpecimen	3fb8fd92-70f8-40f0-b623-bd1ef8cfa3bf	INHS Insect Collection 1520249	4	Vial	adult	Female	United States	US	Arkansas	Johnson	1997-02-23	HWR-97-69			stream		23 Feb. 1997	at St. Hwy 164	AR: Johnson Co., Granny Ck. at St. Hwy 164, 23 Feb. 1997, H.W. Robison Allocapnia mohri, 17M, 4F, Det. R.E. DeWalt 2023 Allocapnia mohri, 17M, 5F, Det. B.C. Poulton B.C. Poulton Donation Photographed by: Lily Hart	Granny Creek	Granny Creek		Henry W. Robison		Ralph Edward DeWalt	https://orcid.org/0000-0001-9985-9250	2023	ICZN	Animalia	Arthropoda	Insecta	Plecoptera	Animalia | Arthropoda | Insecta | Plecoptera | Arctoperlaria | Nemouroidea | Capniidae | Allocapnia	Nemouroidea	Capniidae		Allocapnia	mohri	Allocapnia mohri Ross & Ricker, 1964	Ross & Ricker, 1964	species			INHS	http://grbio.org/institution/illinois-natural-history-survey
INHS_data	PreservedSpecimen	d60d20a3-40bf-40a7-92e1-0353f870fa51	INHS Insect Collection 1520238	3	Vial	adult	Male	United States	US	Arkansas	Johnson	1997-02-23				stream		23 Feb. 1997	at Hwy 103, N. Clarksville	AR: Johnson Co., Mulberry River at Hwy 103, N. Clarksville, 23 Feb. 1997, H.W. Robison Allocapnia mohri, 3M, Det. R.E. DeWalt 2023 Allocapnia mohri, 3M, Det. B.C. Poulton B.C. Poulton Donation Photographed by: Lily Hart	Mulberry River	Mulberry River		Henry W. Robison		Ralph Edward DeWalt	https://orcid.org/0000-0001-9985-9250	2023	ICZN	Animalia	Arthropoda	Insecta	Plecoptera	Animalia | Arthropoda | Insecta | Plecoptera | Arctoperlaria | Nemouroidea | Capniidae | Allocapnia	Nemouroidea	Capniidae		Allocapnia	mohri	Allocapnia mohri Ross & Ricker, 1964	Ross & Ricker, 1964	species			INHS	http://grbio.org/institution/illinois-natural-history-survey
INHS_data	PreservedSpecimen	6cd1b96b-165f-4756-ab5a-80fa40d0c10c	INHS Insect Collection 1504271	1	Vial	adult	Female	United States	US	Arkansas	Logan	1997-02-23	HWR-97-74			stream		23 Feb. 1997	at St. Hwy 217 at jct with St. Hwy 23 (Sec. 2, T6N, R28W)	AR: Logan Co., Little Six-Mile Ck. at St. Hwy 217 at jct with St. Hwy 23 (Sec. 2, T6N, R28W), 23 Feb. 1997, H.W. Robison Allocapnia mohri, 1M, 1F, Det. R.E. DeWalt 2023 Allocapnia mohri, 1M, 1F, Det. B.C. Poulton A. mohri, 1 male, 1 female; A. granulata, 1 male, 5 females B.C. Poulton Donation Photographed by: Lily Hart Split up by RED	Little Six-Mile Creek			Henry W. Robison		Ralph Edward DeWalt	https://orcid.org/0000-0001-9985-9250	2023	ICZN	Animalia	Arthropoda	Insecta	Plecoptera	Animalia | Arthropoda | Insecta | Plecoptera | Arctoperlaria | Nemouroidea | Capniidae | Allocapnia	Nemouroidea	Capniidae		Allocapnia	mohri	Allocapnia mohri Ross & Ricker, 1964	Ross & Ricker, 1964	species			INHS	http://grbio.org/institution/illinois-natural-history-survey
INHS_data	PreservedSpecimen	53d669c2-2bf5-4266-85f8-b2cb481b3a49	INHS Insect Collection 1504271	1	Vial	adult	Male	United States	US	Arkansas	Logan	1997-02-23	HWR-97-74			stream		23 Feb. 1997	at St. Hwy 217 at jct with St. Hwy 23 (Sec. 2, T6N, R28W)	AR: Logan Co., Little Six-Mile Ck. at St. Hwy 217 at jct with St. Hwy 23 (Sec. 2, T6N, R28W), 23 Feb. 1997, H.W. Robison Allocapnia mohri, 1M, 1F, Det. R.E. DeWalt 2023 Allocapnia mohri, 1M, 1F, Det. B.C. Poulton A. mohri, 1 male, 1 female; A. granulata, 1 male, 5 females B.C. Poulton Donation Photographed by: Lily Hart Split up by RED	Little Six-Mile Creek			Henry W. Robison		Ralph Edward DeWalt	https://orcid.org/0000-0001-9985-9250	2023	ICZN	Animalia	Arthropoda	Insecta	Plecoptera	Animalia | Arthropoda | Insecta | Plecoptera | Arctoperlaria | Nemouroidea | Capniidae | Allocapnia	Nemouroidea	Capniidae		Allocapnia	mohri	Allocapnia mohri Ross & Ricker, 1964	Ross & Ricker, 1964	species			INHS	http://grbio.org/institution/illinois-natural-history-survey
INHS_data	PreservedSpecimen	75b0b921-a2c8-4c2e-88ba-5f2f1c2bacdb	INHS Insect Collection 1504269	1	Vial	adult	Female	United States	US	Arkansas	Montgomery	1997-03-02	HWR-97-108			stream		2 March 1997	at Hwy 270	AR: Montgomery Co., Fiddler's Ck. at Hwy 270, 2 March 1997, H.W. Robison A. mohri, 1 female B.C. Poulton Donation Photographed by: Lily Hart	Fiddler's Creek			Henry W. Robison					ICZN	Animalia	Arthropoda	Insecta	Plecoptera	Animalia | Arthropoda | Insecta | Plecoptera | Arctoperlaria | Nemouroidea | Capniidae | Allocapnia	Nemouroidea	Capniidae		Allocapnia	mohri	Allocapnia mohri Ross & Ricker, 1964	Ross & Ricker, 1964	species			INHS	http://grbio.org/institution/illinois-natural-history-survey
INHS_data	PreservedSpecimen	ea680d7e-84be-4b01-b2ed-350bd2c46dfc	INHS Insect Collection 1539274	2	Vial	adult	Male	United States	US	Arkansas	Newton	1995-02-25	HWR-95-17			river		25 Feb. 1995	at St. Hwy 21, 5.6 mi. W Ponca, AR	AR: Newton Co., Buffalo R. at St. Hwy 21, 5.6 mi. W Ponca, AR, 25 Feb. 1995, HWR95-17, H.W. Robison Allocapnia mohri, 2M, 2F, det. L.V. Hart 2024	Buffalo River			Henry W. Robison		Lily V. Hart	https://orcid.org/0000-0002-2906-1849	2024	ICZN	Animalia	Arthropoda	Insecta	Plecoptera	Animalia | Arthropoda | Insecta | Plecoptera | Arctoperlaria | Nemouroidea | Capniidae | Allocapnia	Nemouroidea	Capniidae		Allocapnia	mohri	Allocapnia mohri Ross & Ricker, 1964	Ross & Ricker, 1964	species			INHS	http://grbio.org/institution/illinois-natural-history-survey
INHS_data	PreservedSpecimen	d2e17e43-85b2-4d08-8189-7b1a56e08bd0	INHS Insect Collection 1539274	2	Vial	adult	Female	United States	US	Arkansas	Newton	1995-02-25	HWR-95-17			river		25 Feb. 1995	at St. Hwy 21, 5.6 mi. W Ponca, AR	AR: Newton Co., Buffalo R. at St. Hwy 21, 5.6 mi. W Ponca, AR, 25 Feb. 1995, HWR95-17, H.W. Robison Allocapnia mohri, 2M, 2F, det. L.V. Hart 2024	Buffalo River			Henry W. Robison		Lily V. Hart	https://orcid.org/0000-0002-2906-1849	2024	ICZN	Animalia	Arthropoda	Insecta	Plecoptera	Animalia | Arthropoda | Insecta | Plecoptera | Arctoperlaria | Nemouroidea | Capniidae | Allocapnia	Nemouroidea	Capniidae		Allocapnia	mohri	Allocapnia mohri Ross & Ricker, 1964	Ross & Ricker, 1964	species			INHS	http://grbio.org/institution/illinois-natural-history-survey
INHS_data	PreservedSpecimen	90ba9771-c699-4f09-b3df-fde28c10a622	INHS Insect Collection 1504164	1	Vial	adult	Male	United States	US	Arkansas	Pope	1995-02-25	HWR-95-11			stream		25 Feb. 1995	AR: Pope Co.: Dare Creek at St. Hwy 27, N. of Hector, AR	AR: Pope Co., Dave Ck. at St. Hwy 27, N. Hector, AR, 25 Feb. 1995, H. W. Robison, HWR95-11 Allocapnia mohri, M, F, Det. L. V. Hart 2024	Dare Creek			Henry W. Robison		Lily V. Hart	https://orcid.org/0000-0002-2906-1849	2024	ICZN	Animalia	Arthropoda	Insecta	Plecoptera	Animalia | Arthropoda | Insecta | Plecoptera | Arctoperlaria | Nemouroidea | Capniidae | Allocapnia	Nemouroidea	Capniidae		Allocapnia	mohri	Allocapnia mohri Ross & Ricker, 1964	Ross & Ricker, 1964	species			INHS	http://grbio.org/institution/illinois-natural-history-survey
INHS_data	PreservedSpecimen	4b45be3a-c88e-466c-8748-919a1c0457c7	INHS Insect Collection 1504164	1	Vial	adult	Female	United States	US	Arkansas	Pope	1995-02-25	HWR-95-11			stream		25 Feb. 1995	AR: Pope Co.: Dare Creek at St. Hwy 27, N. of Hector, AR	AR: Pope Co., Dave Ck. at St. Hwy 27, N. Hector, AR, 25 Feb. 1995, H. W. Robison, HWR95-11 Allocapnia mohri, M, F, Det. L. V. Hart 2024	Dare Creek			Henry W. Robison		Lily V. Hart	https://orcid.org/0000-0002-2906-1849	2024	ICZN	Animalia	Arthropoda	Insecta	Plecoptera	Animalia | Arthropoda | Insecta | Plecoptera | Arctoperlaria | Nemouroidea | Capniidae | Allocapnia	Nemouroidea	Capniidae		Allocapnia	mohri	Allocapnia mohri Ross & Ricker, 1964	Ross & Ricker, 1964	species			INHS	http://grbio.org/institution/illinois-natural-history-survey
INHS_data	PreservedSpecimen	4ef241ee-8dba-4005-9d2b-3256382ff03c	INHS Insect Collection 1504162	7	Vial	adult	Male	United States	US	Arkansas	Pope	1995-02-25	HWR-95-9			stream		25 Feb. 1995	at St. Hwy 247, 1.7 mi E. E of jct. St. Hwy 247 and 105	AR: Pope Co., Gum Log Ck. at St. Hwy 247, 1.7 mi E. E of jct. St. Hwy 247 and 105, 25 Feb. 1995, H.W. Robison, HWR95-9 Allocapnia mohri, 7M, 4F, det. L.V. Hart 2024	Gum Log Creek			Henry W. Robison		Lily V. Hart	https://orcid.org/0000-0002-2906-1849	2024	ICZN	Animalia	Arthropoda	Insecta	Plecoptera	Animalia | Arthropoda | Insecta | Plecoptera | Arctoperlaria | Nemouroidea | Capniidae | Allocapnia	Nemouroidea	Capniidae		Allocapnia	mohri	Allocapnia mohri Ross & Ricker, 1964	Ross & Ricker, 1964	species			INHS	http://grbio.org/institution/illinois-natural-history-survey
INHS_data	PreservedSpecimen	24e955bb-d4d9-40c9-9383-714e46511cd7	INHS Insect Collection 1504162	4	Vial	adult	Female	United States	US	Arkansas	Pope	1995-02-25	HWR-95-9			stream		25 Feb. 1995	at St. Hwy 247, 1.7 mi E. E of jct. St. Hwy 247 and 105	AR: Pope Co., Gum Log Ck. at St. Hwy 247, 1.7 mi E. E of jct. St. Hwy 247 and 105, 25 Feb. 1995, H.W. Robison, HWR95-9 Allocapnia mohri, 7M, 4F, det. L.V. Hart 2024	Gum Log Creek			Henry W. Robison		Lily V. Hart	https://orcid.org/0000-0002-2906-1849	2024	ICZN	Animalia	Arthropoda	Insecta	Plecoptera	Animalia | Arthropoda | Insecta | Plecoptera | Arctoperlaria | Nemouroidea | Capniidae | Allocapnia	Nemouroidea	Capniidae		Allocapnia	mohri	Allocapnia mohri Ross & Ricker, 1964	Ross & Ricker, 1964	species			INHS	http://grbio.org/institution/illinois-natural-history-survey
INHS_data	PreservedSpecimen	566ac5e0-8b7c-4a48-9272-08d8a3da2039	INHS Insect Collection 1504167	4	Vial	adult	Male	United States	US	Arkansas	Pope	1995-02-25	HWR-95-14			stream		25 Feb. 1995	at St. Hwy 164, N. Scottsville, AR.	AR: Pope Co., Illinois Bayou at St. Hwy 164, N. Scottsville, AR., 25 Feb. 1995, HWR95-14. H.W. Robison Allocapnia mohri, 4M, 5F, det. L.V. Hart 2024	Illinois Bayou			Henry W. Robison		Lily V. Hart	https://orcid.org/0000-0002-2906-1849	2024	ICZN	Animalia	Arthropoda	Insecta	Plecoptera	Animalia | Arthropoda | Insecta | Plecoptera | Arctoperlaria | Nemouroidea | Capniidae | Allocapnia	Nemouroidea	Capniidae		Allocapnia	mohri	Allocapnia mohri Ross & Ricker, 1964	Ross & Ricker, 1964	species			INHS	http://grbio.org/institution/illinois-natural-history-survey
INHS_data	PreservedSpecimen	fbf31fa9-80dc-4a98-9731-115048f3a71a	INHS Insect Collection 1504167	5	Vial	adult	Female	United States	US	Arkansas	Pope	1995-02-25	HWR-95-14			stream		25 Feb. 1995	at St. Hwy 164, N. Scottsville, AR.	AR: Pope Co., Illinois Bayou at St. Hwy 164, N. Scottsville, AR., 25 Feb. 1995, HWR95-14. H.W. Robison Allocapnia mohri, 4M, 5F, det. L.V. Hart 2024	Illinois Bayou			Henry W. Robison		Lily V. Hart	https://orcid.org/0000-0002-2906-1849	2024	ICZN	Animalia	Arthropoda	Insecta	Plecoptera	Animalia | Arthropoda | Insecta | Plecoptera | Arctoperlaria | Nemouroidea | Capniidae | Allocapnia	Nemouroidea	Capniidae		Allocapnia	mohri	Allocapnia mohri Ross & Ricker, 1964	Ross & Ricker, 1964	species			INHS	http://grbio.org/institution/illinois-natural-history-survey
INHS_data	PreservedSpecimen	cee9a892-a970-4999-8d52-62b1c18a77ad	INHS Insect Collection 1504165	2	Vial	adult	Female	United States	US	Arkansas	Pope	1995-02-25	HWR-95-12			stream		25 Feb. 1995	Illinois Bayou at St. Hwy 27, N. Hector, AR	AR: Pope Co., Illinois Bayou at St. Hwy 27, N. Hector, AR, 25 Feb. 1995, HWR95-12, H.W. Robison Allocapnia mohri, 2M, 2F, det. L.V. Hart 2024	Illinois Bayou			Henry W. Robison		Lily V. Hart	https://orcid.org/0000-0002-2906-1849	2024	ICZN	Animalia	Arthropoda	Insecta	Plecoptera	Animalia | Arthropoda | Insecta | Plecoptera | Arctoperlaria | Nemouroidea | Capniidae | Allocapnia	Nemouroidea	Capniidae		Allocapnia	mohri	Allocapnia mohri Ross & Ricker, 1964	Ross & Ricker, 1964	species			INHS	http://grbio.org/institution/illinois-natural-history-survey
INHS_data	PreservedSpecimen	d46b8438-ab90-4e4c-8c38-2f5190fa132f	INHS Insect Collection 1504165	2	Vial	adult	Male	United States	US	Arkansas	Pope	1995-02-25	HWR-95-12			stream		25 Feb. 1995	Illinois Bayou at St. Hwy 27, N. Hector, AR	AR: Pope Co., Illinois Bayou at St. Hwy 27, N. Hector, AR, 25 Feb. 1995, HWR95-12, H.W. Robison Allocapnia mohri, 2M, 2F, det. L.V. Hart 2024	Illinois Bayou			Henry W. Robison		Lily V. Hart	https://orcid.org/0000-0002-2906-1849	2024	ICZN	Animalia	Arthropoda	Insecta	Plecoptera	Animalia | Arthropoda | Insecta | Plecoptera | Arctoperlaria | Nemouroidea | Capniidae | Allocapnia	Nemouroidea	Capniidae		Allocapnia	mohri	Allocapnia mohri Ross & Ricker, 1964	Ross & Ricker, 1964	species			INHS	http://grbio.org/institution/illinois-natural-history-survey
INHS_data	PreservedSpecimen	9a942e3d-2678-4b80-9d5f-1b3a40fe3062	INHS Insect Collection 1539266	1	Vial	adult	Male	United States	US	Arkansas	Pope	1995-02-25	HWR-95-13			stream		25 Feb. 1995	at St. Hwy 27, N. Hector, AR about 5.5 mi.	AR: Pope Co., Middle Fork of Illinois Bayou at St. Hwy 27, N. Hector, AR about 5.5 mi., 25 Feb. 1995, HWR95-13. H.W. Robison Allocapnia mohri, M, 3F, det. L.V. Hart 2024	Middle Fork Illinois Bayou			Henry W. Robison		Lily V. Hart	https://orcid.org/0000-0002-2906-1849	2024	ICZN	Animalia	Arthropoda	Insecta	Plecoptera	Animalia | Arthropoda | Insecta | Plecoptera | Arctoperlaria | Nemouroidea | Capniidae | Allocapnia	Nemouroidea	Capniidae		Allocapnia	mohri	Allocapnia mohri Ross & Ricker, 1964	Ross & Ricker, 1964	species			INHS	http://grbio.org/institution/illinois-natural-history-survey
INHS_data	PreservedSpecimen	ef41cd25-e452-4e12-af60-f7ccb08b7c10	INHS Insect Collection 1539266	3	Vial	adult	Female	United States	US	Arkansas	Pope	1995-02-25	HWR-95-13			stream		25 Feb. 1995	at St. Hwy 27, N. Hector, AR about 5.5 mi.	AR: Pope Co., Middle Fork of Illinois Bayou at St. Hwy 27, N. Hector, AR about 5.5 mi., 25 Feb. 1995, HWR95-13. H.W. Robison Allocapnia mohri, M, 3F, det. L.V. Hart 2024	Middle Fork Illinois Bayou			Henry W. Robison		Lily V. Hart	https://orcid.org/0000-0002-2906-1849	2024	ICZN	Animalia	Arthropoda	Insecta	Plecoptera	Animalia | Arthropoda | Insecta | Plecoptera | Arctoperlaria | Nemouroidea | Capniidae | Allocapnia	Nemouroidea	Capniidae		Allocapnia	mohri	Allocapnia mohri Ross & Ricker, 1964	Ross & Ricker, 1964	species			INHS	http://grbio.org/institution/illinois-natural-history-survey
INHS_data	PreservedSpecimen	352d53bc-8d12-4608-bffa-b7d8d3de6f8a	INHS Insect Collection 1504266	1	Vial	adult	Male	United States	US	Arkansas	Scott	1997-03-01	HWR-97-102			stream		1 March 1997	at St. Hwy 270, (Sec. 31, T1N, R27W)	AR: Scott Co., Mill Ck. at St. Hwy 270, (Sec. 31, T1N, R27W), 1 March 1997, H.W. Robison A. mohri, 1 male; B.C. Poulton Donation Photographed by: Lily Hart	Mill Creek			Henry W. Robison					ICZN	Animalia	Arthropoda	Insecta	Plecoptera	Animalia | Arthropoda | Insecta | Plecoptera | Arctoperlaria | Nemouroidea | Capniidae | Allocapnia	Nemouroidea	Capniidae		Allocapnia	mohri	Allocapnia mohri Ross & Ricker, 1964	Ross & Ricker, 1964	species			INHS	http://grbio.org/institution/illinois-natural-history-survey
INHS_data	PreservedSpecimen	18007a12-ec6a-41fa-a61b-7bf854b1a147	INHS Insect Collection 1504264	2	Vial	adult	Male	United States	US	Arkansas	Scott	1997-03-01	HWR-97-102			stream		1 March 1997	at St. Hwy 270, (Sec. 31, T1N, R27W)	AR: Scott Co., Mill Ck. at U.S. Hwy 270, 1 March 1997, H.W. Robison A. mohri, 2 males B.C. Poulton Donation Photographed by: Lily Hart	Mill Creek			Henry W. Robison					ICZN	Animalia	Arthropoda	Insecta	Plecoptera	Animalia | Arthropoda | Insecta | Plecoptera | Arctoperlaria | Nemouroidea | Capniidae | Allocapnia	Nemouroidea	Capniidae		Allocapnia	mohri	Allocapnia mohri Ross & Ricker, 1964	Ross & Ricker, 1964	species			INHS	http://grbio.org/institution/illinois-natural-history-survey
INHS_data	PreservedSpecimen	d02ff685-bf19-45af-b6e1-c71f94dd64ef	INHS Insect Collection 1520241	2	Vial	adult	Female	United States	US	Arkansas	Scott	1997-02-23	HWR-97-76			river		23 Feb. 1997	at St. Hwy 23, 7 mi. SE of Mansfield	AR: Scott Co., Petit Jean R., at St. Hwy 23, 7 mi. SE of Mansfield, (Sec.7, T4N, R29W), 23 Feb. 1997, H.W. Robison Allocapnia mohri, 2F, Det. R.E. DeWalt 2023 Allocapnia mohri, 2F, Det. B.C. Poulton B.C. Poulton Donation Photographed by: Lily Hart	Petit Jean River			Henry W. Robison		Ralph Edward DeWalt	https://orcid.org/0000-0001-9985-9250	2023	ICZN	Animalia	Arthropoda	Insecta	Plecoptera	Animalia | Arthropoda | Insecta | Plecoptera | Arctoperlaria | Nemouroidea | Capniidae | Allocapnia	Nemouroidea	Capniidae		Allocapnia	mohri	Allocapnia mohri Ross & Ricker, 1964	Ross & Ricker, 1964	species			INHS	http://grbio.org/institution/illinois-natural-history-survey
INHS_data	PreservedSpecimen	617b460c-6134-41bd-ac88-4d3f0fa56925	INHS Insect Collection 795231	2	Vial	adult	Female	United States	US	Arkansas	Stone					stream			above Hyw 66	AR: Stone Co. Lick Cr. above Hwy 66 no date McDaniel Allocapnai mohri 1 F Det. B. C. Poulton, Allocapnia sp. weird plate 1 F	Lick Creek	Lick Creek		R. McDaniel				2017	ICZN	Animalia	Arthropoda	Insecta	Plecoptera	Animalia | Arthropoda | Insecta | Plecoptera | Arctoperlaria | Nemouroidea | Capniidae | Allocapnia	Nemouroidea	Capniidae		Allocapnia	mohri	Allocapnia mohri Ross & Ricker, 1964	Ross & Ricker, 1964	species			INHS	http://grbio.org/institution/illinois-natural-history-survey	N35.87031º W92.18743º	N35.87031º	W92.18743º
INHS_data	PreservedSpecimen	0c99b247-acf8-4abb-9aaa-13389a1142a4	INHS Insect Collection 1539255	1	Vial	adult	Male	United States	US	Arkansas	Yell	1995-02-24	HWR-95-7			river		24 Feb. 1995	at St. Hwy 27	AR: Yell Co., Fourche la Fave R., at St. Hwy 27, 24 Feb. 1995, H.W. Robison, HWR95-7 Allocapnia mohri, M, det. L.V. Hart 2024	Fourche la Fave River			Henry W. Robison		Lily V. Hart	https://orcid.org/0000-0002-2906-1849	2024	ICZN	Animalia	Arthropoda	Insecta	Plecoptera	Animalia | Arthropoda | Insecta | Plecoptera | Arctoperlaria | Nemouroidea | Capniidae | Allocapnia	Nemouroidea	Capniidae		Allocapnia	mohri	Allocapnia mohri Ross & Ricker, 1964	Ross & Ricker, 1964	species			INHS	http://grbio.org/institution/illinois-natural-history-survey
INHS_data	PreservedSpecimen	79fd3b0b-1fd2-488a-bad8-66a6380ee64e	INHS Insect Collection 877360	8	Vial	adult	Male	United States	US	Arkansas	Yell	1978-03-03				stream		3-III-78	3 mi NW Aly	Ark: Yell Co., Haw Creek, Hwy 27, 3 mi. NW Aly, 3-III-78, J. McGraw, 3.5 C Allocapnia mohri, 8 M, Det. B. C. Poulton Photographed by: Kaleb Lukens Date: 03/26/2016 Notes: Barry C. Poulton Collection	Haw Creek	Haw Creek		J. McGraw		Barry C. Poulton	https://orcid.org/0000-0002-7219-4911		ICZN	Animalia	Arthropoda	Insecta	Plecoptera	Animalia | Arthropoda | Insecta | Plecoptera | Arctoperlaria | Nemouroidea | Capniidae | Allocapnia	Nemouroidea	Capniidae		Allocapnia	mohri	Allocapnia mohri Ross & Ricker, 1964	Ross & Ricker, 1964	species			INHS	http://grbio.org/institution/illinois-natural-history-survey	N34.82747º W93.41931º	N34.82747º	W93.41931º
INHS_data	PreservedSpecimen	0c356f31-65a0-4dc7-bbf9-c1453ecf0541	INHS Plecoptera 9791	25	Vial	adult	Male	United States	US	Arkansas	Franklin	1963-01-09				stream		Jan. 9, 1963	Ark., Franklin Co.; Cove Cr.; SW 1/4 Sec. 24, T12N, R27W; Jan. 9, 1963; O. Hite & L. Aggus	Ark., Franklin Co.; Cove Cr.; SW 1/4 Sec. 24, T12N, R27W; Jan. 9, 1963; O. Hite & L. Aggus Allocapnia mohri Ross & Ricker, [W.E. Ricker]	Cove Creek	Cove Creek		Otis A. Hite | L. R. Aggus		W. E. Ricker			ICZN	Animalia	Arthropoda	Insecta	Plecoptera	Animalia | Arthropoda | Insecta | Plecoptera | Arctoperlaria | Nemouroidea | Capniidae | Allocapnia	Nemouroidea	Capniidae		Allocapnia	mohri	Allocapnia mohri Ross & Ricker, 1964	Ross & Ricker, 1964	species			INHS	http://grbio.org/institution/illinois-natural-history-survey	N35.6896º W93.8202º	N35.6896º	W93.8202º
INHS_data	PreservedSpecimen	0e1e286a-940e-4628-9702-36bd54fe4077	INHS Plecoptera 9792	20	Vial	adult	Male	United States	US	Arkansas	Franklin	1963-01-09				stream		Jan. 9, 1963	Ark., Franklin Co.; Cove Cr.; SW 1/4 Sec. 24, T12N, R27W; Jan. 9, 1963; O. Hite & L. Aggus	Ark., Franklin Co.; Cove Cr.; SW 1/4 Sec. 24, T12N, R27W; Jan. 9, 1963; O. Hite & L. Aggus Allocapnia mohri Ross & Ricker, [W.E. Ricker]	Cove Creek	Cove Creek		Otis A. Hite | L. R. Aggus		W. E. Ricker		1964	ICZN	Animalia	Arthropoda	Insecta	Plecoptera	Animalia | Arthropoda | Insecta | Plecoptera | Arctoperlaria | Nemouroidea | Capniidae | Allocapnia	Nemouroidea	Capniidae		Allocapnia	mohri	Allocapnia mohri Ross & Ricker, 1964	Ross & Ricker, 1964	species			INHS	http://grbio.org/institution/illinois-natural-history-survey	N35.6896º W93.8202º	N35.6896º	W93.8202º
INHS_data	PreservedSpecimen	5207f721-4b70-43a3-b729-80a5ce13cb98	INHS Plecoptera 9792	2	Vial	adult	Female	United States	US	Arkansas	Franklin	1963-01-09				stream		Jan. 9, 1963	Ark., Franklin Co.; Cove Cr.; SW 1/4 Sec. 24, T12N, R27W; Jan. 9, 1963; O. Hite & L. Aggus	Ark., Franklin Co.; Cove Cr.; SW 1/4 Sec. 24, T12N, R27W; Jan. 9, 1963; O. Hite & L. Aggus Allocapnia mohri Ross & Ricker, [W.E. Ricker]	Cove Creek	Cove Creek		Otis A. Hite | L. R. Aggus		W. E. Ricker		1964	ICZN	Animalia	Arthropoda	Insecta	Plecoptera	Animalia | Arthropoda | Insecta | Plecoptera | Arctoperlaria | Nemouroidea | Capniidae | Allocapnia	Nemouroidea	Capniidae		Allocapnia	mohri	Allocapnia mohri Ross & Ricker, 1964	Ross & Ricker, 1964	species			INHS	http://grbio.org/institution/illinois-natural-history-survey	N35.6896º W93.8202º	N35.6896º	W93.8202º
INHS_data	PreservedSpecimen	52fb4ff8-f800-46a7-9a89-8f3e1900199f	INHS Plecoptera 9791	3	Vial	adult	Female	United States	US	Arkansas	Franklin	1963-01-09				stream		Jan. 9, 1963	Ark., Franklin Co.; Cove Cr.; SW 1/4 Sec. 24, T12N, R27W; Jan. 9, 1963; O. Hite & L. Aggus	Ark., Franklin Co.; Cove Cr.; SW 1/4 Sec. 24, T12N, R27W; Jan. 9, 1963; O. Hite & L. Aggus Allocapnia mohri Ross & Ricker, [W.E. Ricker]	Cove Creek	Cove Creek		Otis A. Hite | L. R. Aggus		W. E. Ricker			ICZN	Animalia	Arthropoda	Insecta	Plecoptera	Animalia | Arthropoda | Insecta | Plecoptera | Arctoperlaria | Nemouroidea | Capniidae | Allocapnia	Nemouroidea	Capniidae		Allocapnia	mohri	Allocapnia mohri Ross & Ricker, 1964	Ross & Ricker, 1964	species			INHS	http://grbio.org/institution/illinois-natural-history-survey	N35.6896º W93.8202º	N35.6896º	W93.8202º
INHS_data	PreservedSpecimen	1f9b0e66-b6bf-4e4e-ae82-1235e5864887	INHS Plecoptera 9800	11	Vial	adult	Male	United States	US	Arkansas	Franklin	1963-01-09				stream		Jan. 9, 1963	SW 1/4 Sec. 10, T10N, R27W	Ark., Franklin Co.; Duncan Cr.; SW 1/4 Sec. 10, T10N, R27W; Jan. 9, 1963; O. Hite & L. Aggus Allocapnia mohri Ross & Ricker, [W.E. Ricker]	Duncan Creek	Duncan Creek		Otis A. Hite | L. R. Aggus		W. E. Ricker			ICZN	Animalia	Arthropoda	Insecta	Plecoptera	Animalia | Arthropoda | Insecta | Plecoptera | Arctoperlaria | Nemouroidea | Capniidae | Allocapnia	Nemouroidea	Capniidae		Allocapnia	mohri	Allocapnia mohri Ross & Ricker, 1964	Ross & Ricker, 1964	species			INHS	http://grbio.org/institution/illinois-natural-history-survey	N35.5452º W93.86º	N35.5452º	W93.86º
INHS_data	PreservedSpecimen	0bd0d09a-69ee-4fc9-b80d-692dd21f6b8e	INHS Plecoptera 9796	2	Vial	adult	Male	United States	US	Arkansas	Crawford	1963-01-09				stream		January 9, 1963	SE 1/4 Sec. 4, T12N, R29W	Ark., Franklin Co.; Frog Bayou; SE 1/4 Sec. 4, T12N, R29W; January 9, 1963; O. Hite & L. Aggus Allocapnia mohri Ross & Ricker, [W.E. Ricker]	Frog Bayou	Frog Bayou		Otis A. Hite | L. R. Aggus		W. E. Ricker			ICZN	Animalia	Arthropoda	Insecta	Plecoptera	Animalia | Arthropoda | Insecta | Plecoptera | Arctoperlaria | Nemouroidea | Capniidae | Allocapnia	Nemouroidea	Capniidae		Allocapnia	mohri	Allocapnia mohri Ross & Ricker, 1964	Ross & Ricker, 1964	species			INHS	http://grbio.org/institution/illinois-natural-history-survey	35.742328 -94.081532	35.742328	-94.081532
INHS_data	PreservedSpecimen	c8edb8ba-c3cb-43e2-bf17-899ca05dfc88	INHS Plecoptera 9799	20	Vial	adult	Male	United States	US	Arkansas	Franklin	1963-01-09				stream		January 9, 1963	NW 1/4 Sec. 10, T11N, R28W	Ark., Franklin Co.; Hurricane Cr.; NW 1/4 Sec. 10, T11N, R28W; January 9, 1963; O. Hite & L. Aggus Allocapnia mohri Ross & Ricker, [W.E. Ricker]	Hurricane Creek	Hurricane Creek		Otis A. Hite | L. R. Aggus		W. E. Ricker		1964	ICZN	Animalia	Arthropoda	Insecta	Plecoptera	Animalia | Arthropoda | Insecta | Plecoptera | Arctoperlaria | Nemouroidea | Capniidae | Allocapnia	Nemouroidea	Capniidae		Allocapnia	mohri	Allocapnia mohri Ross & Ricker, 1964	Ross & Ricker, 1964	species			INHS	http://grbio.org/institution/illinois-natural-history-survey	N35.642º W93.9626º	N35.642º	W93.9626º
INHS_data	PreservedSpecimen	d4da7823-30c9-4810-9e3e-223255edd1dd	INHS Plecoptera 9794	14	Vial	adult	Male	United States	US	Arkansas	Franklin	1963-01-09				stream		January 9, 1963	Ark., Franklin Co.; Indian Creek; SW 1/4 Sec. 24, T12N, R26W; January 9, 1963; O. Hite & L. Aggus	Ark., Franklin Co.; Indian Creek; SW 1/4 Sec. 24, T12N, R26W; January 9, 1963; O. Hite & L. Aggus Allocapnia mohri Ross & Ricker, [W.E. Ricker]	Indian Creek	Indian Creek		Otis A. Hite | Maxine Hite		W. E. Ricker			ICZN	Animalia	Arthropoda	Insecta	Plecoptera	Animalia | Arthropoda | Insecta | Plecoptera | Arctoperlaria | Nemouroidea | Capniidae | Allocapnia	Nemouroidea	Capniidae		Allocapnia	mohri	Allocapnia mohri Ross & Ricker, 1964	Ross & Ricker, 1964	species			INHS	http://grbio.org/institution/illinois-natural-history-survey	N35.6829º W93.7116º	N35.6829º	W93.7116º
INHS_data	PreservedSpecimen	db433ff2-9d9d-4bf3-9088-d649a3a29b71	INHS Plecoptera 9794	2	Vial	adult	Female	United States	US	Arkansas	Franklin	1963-01-09				stream		January 9, 1963	Ark., Franklin Co.; Indian Creek; SW 1/4 Sec. 24, T12N, R26W; January 9, 1963; O. Hite & L. Aggus	Ark., Franklin Co.; Indian Creek; SW 1/4 Sec. 24, T12N, R26W; January 9, 1963; O. Hite & L. Aggus Allocapnia mohri Ross & Ricker, [W.E. Ricker]	Indian Creek	Indian Creek		Otis A. Hite | Maxine Hite		W. E. Ricker			ICZN	Animalia	Arthropoda	Insecta	Plecoptera	Animalia | Arthropoda | Insecta | Plecoptera | Arctoperlaria | Nemouroidea | Capniidae | Allocapnia	Nemouroidea	Capniidae		Allocapnia	mohri	Allocapnia mohri Ross & Ricker, 1964	Ross & Ricker, 1964	species			INHS	http://grbio.org/institution/illinois-natural-history-survey	N35.6829º W93.7116º	N35.6829º	W93.7116º
INHS_data	PreservedSpecimen	0a5374f7-0188-428b-8a0f-26bdf4f7b18d	INHS Plecoptera 9795	2	Vial	adult	Female	United States	US	Arkansas	Franklin	1963-01-09				stream		January 9, 1963	NE 1/4 Sec. 19, T12N, R26W	Ark., Franklin Co.; Mountain Creek; NE 1/4 Sec. 19, T12N, R26W; January 9, 1963; O. Hite & L. Aggus Allocapnia mohri Ross & Ricker, [W.E. Ricker]	Mountain Creek	Mountain Creek		Otis A. Hite | L. R. Aggus		W. E. Ricker			ICZN	Animalia	Arthropoda	Insecta	Plecoptera	Animalia | Arthropoda | Insecta | Plecoptera | Arctoperlaria | Nemouroidea | Capniidae | Allocapnia	Nemouroidea	Capniidae		Allocapnia	mohri	Allocapnia mohri Ross & Ricker, 1964	Ross & Ricker, 1964	species			INHS	http://grbio.org/institution/illinois-natural-history-survey	N35.6951º W93.7915º	N35.6951º	W93.7915º
INHS_data	PreservedSpecimen	7f994ed6-e6ba-4bf3-8e8a-f4bd16c35b74	INHS Plecoptera 9795	15	Vial	adult	Male	United States	US	Arkansas	Franklin	1963-01-09				stream		January 9, 1963	NE 1/4 Sec. 19, T12N, R26W	Ark., Franklin Co.; Mountain Creek; NE 1/4 Sec. 19, T12N, R26W; January 9, 1963; O. Hite & L. Aggus Allocapnia mohri Ross & Ricker, [W.E. Ricker]	Mountain Creek	Mountain Creek		Otis A. Hite | L. R. Aggus		W. E. Ricker			ICZN	Animalia	Arthropoda	Insecta	Plecoptera	Animalia | Arthropoda | Insecta | Plecoptera | Arctoperlaria | Nemouroidea | Capniidae | Allocapnia	Nemouroidea	Capniidae		Allocapnia	mohri	Allocapnia mohri Ross & Ricker, 1964	Ross & Ricker, 1964	species			INHS	http://grbio.org/institution/illinois-natural-history-survey	N35.6951º W93.7915º	N35.6951º	W93.7915º
INHS_data	PreservedSpecimen	147ade4f-9fbd-4473-846a-a41e8799b3a6	INHS Plecoptera 9797	10	Vial	adult	Male	United States	US	Arkansas	Franklin	1963-01-09				river		January 9, 1963	NE 1/4 Sec. 35, T12N, R27W	Ark., Franklin Co.; Mulberry River; NE 1/4 Sec. 35, T12N, R27W; January 9, 1963; O. Hite & L. Aggus Allocapnia mohri Ross & Ricker, [W.E. Ricker]	Mulberry River	Mulberry River		Otis A. Hite | L. R. Aggus		W. E. Ricker		1964	ICZN	Animalia	Arthropoda	Insecta	Plecoptera	Animalia | Arthropoda | Insecta | Plecoptera | Arctoperlaria | Nemouroidea | Capniidae | Allocapnia	Nemouroidea	Capniidae		Allocapnia	mohri	Allocapnia mohri Ross & Ricker, 1964	Ross & Ricker, 1964	species			INHS	http://grbio.org/institution/illinois-natural-history-survey	N35.6676º W93.8291º	N35.6676º	W93.8291º
INHS_data	PreservedSpecimen	1f6286bb-f4c7-4769-87fb-b22db4d2d8d8	INHS Plecoptera 9793	5	Vial	adult	Male	United States	US	Arkansas	Franklin	1963-01-09				stream		January 9, 1963	Ark., Franklin Co.; White Oak Cr., N. Fork; NW 1/4 Sec. 10, T10N, R27W; January 9, 1963; O. Hite & L. Aggus	Ark., Franklin Co.; White Oak Cr., N. Fork; NW 1/4 Sec. 10, T10N, R27W; January 9, 1963; O. Hite & L. Aggus Allocapnia mohri Ross & Ricker, [W.E. Ricker]	North Fork White Oak Creek	North Fork White Oak Creek		Otis A. Hite | L. R. Aggus		W. E. Ricker			ICZN	Animalia	Arthropoda	Insecta	Plecoptera	Animalia | Arthropoda | Insecta | Plecoptera | Arctoperlaria | Nemouroidea | Capniidae | Allocapnia	Nemouroidea	Capniidae		Allocapnia	mohri	Allocapnia mohri Ross & Ricker, 1964	Ross & Ricker, 1964	species			INHS	http://grbio.org/institution/illinois-natural-history-survey	N35.5532º W93.8588º	N35.5532º	W93.8588º
INHS_data	PreservedSpecimen	3ad1a4a8-6558-4580-8ebf-12e750aefec5	INHS Plecoptera 9821	1	Vial	adult	Male	United States	US	Arkansas	Garland	1963-03-09				stream		March 9, 1963	Ark., Garland Co.; S. Fk. Saline River, Hwy. 5; March 9, 1963; O. Hite & M. Wall	Ark., Garland Co.; S. Fk. Saline River, Hwy. 5; March 9, 1963; O. Hite & M. Wall Allocapnia mohri Ross & Ricker, [W.E. Ricker]	South Fork Saline River	South Fork Saline River		Otis A. Hite | Maxine Hite		W. E. Ricker		1964	ICZN	Animalia	Arthropoda	Insecta	Plecoptera	Animalia | Arthropoda | Insecta | Plecoptera | Arctoperlaria | Nemouroidea | Capniidae | Allocapnia	Nemouroidea	Capniidae		Allocapnia	mohri	Allocapnia mohri Ross & Ricker, 1964	Ross & Ricker, 1964	species			INHS	http://grbio.org/institution/illinois-natural-history-survey	N34.69º W93.0633º	N34.69º	W93.0633º
INHS_data	PreservedSpecimen	449d3e1c-27ee-4219-a06b-52623aad1a5d	INHS Plecoptera 9785	3	Vial	adult	Male	United States	US	Arkansas	Madison	1963-01-10				stream		January 10, 1963	Ark., Madison Co.; Boatright Cr.; SW 1/4 Sec. 28, T17N, R24W; January 10, 1963; O. Hite & L. Aggus	Ark., Madison Co.; Boatright Cr.; SW 1/4 Sec. 28, T17N, R24W; January 10, 1963; O. Hite & L. Aggus Allocapnia mohri Ross & Ricker, [W.E. Ricker]	Boatwright Creek	Boatright Creek		Otis A. Hite | L. R. Aggus		W. E. Ricker		1964	ICZN	Animalia	Arthropoda	Insecta	Plecoptera	Animalia | Arthropoda | Insecta | Plecoptera | Arctoperlaria | Nemouroidea | Capniidae | Allocapnia	Nemouroidea	Capniidae		Allocapnia	mohri	Allocapnia mohri Ross & Ricker, 1964	Ross & Ricker, 1964	species			INHS	http://grbio.org/institution/illinois-natural-history-survey	N36.1012º W93.5443º	N36.1012º	W93.5443º
INHS_data	PreservedSpecimen	ed71f566-ee96-4711-8b2a-e5ad46f79ada	INHS Plecoptera 9818	1	Vial	adult	Female	United States	US	Arkansas	Madison	1963-03-08				river		March 8, 1963	Hwy. 21	Ark., Madison Co.; Kings River, Hwy. 21; March 8, 1963; O. Hite & M. Wall Allocapnia mohri Ross & Ricker, [W.E. Ricker]	King's River	King's River		Otis A. Hite | M. Wall		W. E. Ricker			ICZN	Animalia	Arthropoda	Insecta	Plecoptera	Animalia | Arthropoda | Insecta | Plecoptera | Arctoperlaria | Nemouroidea | Capniidae | Allocapnia	Nemouroidea	Capniidae		Allocapnia	mohri	Allocapnia mohri Ross & Ricker, 1964	Ross & Ricker, 1964	species			INHS	http://grbio.org/institution/illinois-natural-history-survey	N36.0866º W93.5379º	N36.0866º	W93.5379º
INHS_data	PreservedSpecimen	68d0ffe3-6e1d-40bd-812b-906a0a8f9616	INHS Plecoptera 9786	15	Vial	adult	Male	United States	US	Arkansas	Madison	1963-01-10				river		January 10, 1963	Ark., Madison Co.; King's River; SE 1/4 Sec 33, T17N, R24W; January 10, 1963; O. Hite & L. Aggus	Ark., Madison Co.; Kings River; SE 1/4 Sec. 33, T17N, R24W; January 10, 1963; O. Hite & L. Aggus Allocapnia mohri Ross & Ricker, [W.E. Ricker]	King's River	King's River		Otis A. Hite | L. R. Aggus		W. E. Ricker			ICZN	Animalia	Arthropoda	Insecta	Plecoptera	Animalia | Arthropoda | Insecta | Plecoptera | Arctoperlaria | Nemouroidea | Capniidae | Allocapnia	Nemouroidea	Capniidae		Allocapnia	mohri	Allocapnia mohri Ross & Ricker, 1964	Ross & Ricker, 1964	species			INHS	http://grbio.org/institution/illinois-natural-history-survey	N36.0866º W93.5379º	N36.0866º	W93.5379º
INHS_data	PreservedSpecimen	79086d42-eb1c-426d-a162-86421800ab24	INHS Plecoptera 9786	2	Vial	adult	Female	United States	US	Arkansas	Madison	1963-01-10				river		January 10, 1963	Ark., Madison Co.; King's River; SE 1/4 Sec 33, T17N, R24W; January 10, 1963; O. Hite & L. Aggus	Ark., Madison Co.; Kings River; SE 1/4 Sec. 33, T17N, R24W; January 10, 1963; O. Hite & L. Aggus Allocapnia mohri Ross & Ricker, [W.E. Ricker]	King's River	King's River		Otis A. Hite | L. R. Aggus		W. E. Ricker			ICZN	Animalia	Arthropoda	Insecta	Plecoptera	Animalia | Arthropoda | Insecta | Plecoptera | Arctoperlaria | Nemouroidea | Capniidae | Allocapnia	Nemouroidea	Capniidae		Allocapnia	mohri	Allocapnia mohri Ross & Ricker, 1964	Ross & Ricker, 1964	species			INHS	http://grbio.org/institution/illinois-natural-history-survey	N36.0866º W93.5379º	N36.0866º	W93.5379º
INHS_data	PreservedSpecimen	b9b114c4-f0a0-40b4-9b99-217f709cb5e3	INHS Plecoptera 9790	10	Vial	adult	Male	United States	US	Arkansas	Madison	1963-01-10				river		January 10, 1963	Ark., Madison Co.; King's River; SE 1/4 Sec 33, T17N, R24W; January 10, 1963; O. Hite & L. Aggus	Ark., Madison Co.; Kings River; SW 1/4 Sec. 28, T12N, R24W; January 10, 1963; O. Hite & L. Aggus Allocapnia mohri Ross & Ricker, [W.E. Ricker]	King's River	King's River		Otis A. Hite | L. R. Aggus		W. E. Ricker		1964	ICZN	Animalia	Arthropoda	Insecta	Plecoptera	Animalia | Arthropoda | Insecta | Plecoptera | Arctoperlaria | Nemouroidea | Capniidae | Allocapnia	Nemouroidea	Capniidae		Allocapnia	mohri	Allocapnia mohri Ross & Ricker, 1964	Ross & Ricker, 1964	species			INHS	http://grbio.org/institution/illinois-natural-history-survey	N36.0866º W93.5379º	N36.0866º	W93.5379º
INHS_data	PreservedSpecimen	1977707c-c21d-4236-a3cb-40e0eff047fa	INHS Plecoptera 9787	10	Vial	adult	Male	United States	US	Arkansas	Madison	1963-01-10				stream		Jan. 10, 1963	Ark., Madison Co.; Onion Cr.; NE 1/4 Sec. 13, T17N, R25W; Jan. 10, 1963; O. Hite & L. Aggus	Ark., Madison Co.; Onion Cr.; NE 1/4 Sec. 13, T17N, R25W; Jan. 10, 1963; O. Hite & L. Aggus Allocapnia mohri Ross & Ricker, [W.E. Ricker]	Onion Creek	Onion Creek		Otis A. Hite | L. R. Aggus		W. E. Ricker		1964	ICZN	Animalia	Arthropoda	Insecta	Plecoptera	Animalia | Arthropoda | Insecta | Plecoptera | Arctoperlaria | Nemouroidea | Capniidae | Allocapnia	Nemouroidea	Capniidae		Allocapnia	mohri	Allocapnia mohri Ross & Ricker, 1964	Ross & Ricker, 1964	species			INHS	http://grbio.org/institution/illinois-natural-history-survey	N36.1383º W93.5899º	N36.1383º	W93.5899º
INHS_data	PreservedSpecimen	02adf405-8970-4832-9166-4da0761808b2	INHS Plecoptera 9788	8	Vial	adult	Male	United States	US	Arkansas	Madison	1963-01-10				stream		January 10, 1963	Ark., Madison Co.; War Eagle Cr.; SE 1/4 Sec 24, T17N, R26W; January 10, 1963; O. Hite & L. Aggus	Ark., Madison Co.; War Eagle Cr.; SE 1/4 Sec. 24, T17N, R26W; January 10, 1963; O. Hite & L. Aggus Allocapnia mohri Ross & Ricker, [W.E. Ricker]	War Eagle Creek	War Eagle Creek		Otis A. Hite | L. R. Aggus		W. E. Ricker			ICZN	Animalia	Arthropoda	Insecta	Plecoptera	Animalia | Arthropoda | Insecta | Plecoptera | Arctoperlaria | Nemouroidea | Capniidae | Allocapnia	Nemouroidea	Capniidae		Allocapnia	mohri	Allocapnia mohri Ross & Ricker, 1964	Ross & Ricker, 1964	species			INHS	http://grbio.org/institution/illinois-natural-history-survey	N35.9013º W93.7014º	N35.9013º	W93.7014º
INHS_data	PreservedSpecimen	ff39f2e6-6f3a-4baa-9063-e9c35392cc10	INHS Plecoptera 9789	5	Vial	adult	Male	United States	US	Arkansas	Madison	1963-01-10				stream		January 10, 1963	Ark., Madison Co.; War Eagle Cr.; SE 1/4 Sec 24, T17N, R26W; January 10, 1963; O. Hite & L. Aggus	Ark., Madison Co.; War Eagle Cr.; SE 1/4 Sec. 24, T17N, R26W; January 10, 1963; O. Hite & L. Aggus Allocapnia mohri Ross & Ricker, [W.E. Ricker]	War Eagle Creek	War Eagle Creek		Otis A. Hite | L. R. Aggus		W. E. Ricker		1964	ICZN	Animalia	Arthropoda	Insecta	Plecoptera	Animalia | Arthropoda | Insecta | Plecoptera | Arctoperlaria | Nemouroidea | Capniidae | Allocapnia	Nemouroidea	Capniidae		Allocapnia	mohri	Allocapnia mohri Ross & Ricker, 1964	Ross & Ricker, 1964	species			INHS	http://grbio.org/institution/illinois-natural-history-survey	N35.9013º W93.7014º	N35.9013º	W93.7014º
INHS_data	PreservedSpecimen	8959c91f-e1cc-457c-b7d8-f5facac78734	INHS Plecoptera 9788	3	Vial	adult	Female	United States	US	Arkansas	Madison	1963-01-10				stream		January 10, 1963	Ark., Madison Co.; War Eagle Cr.; SE 1/4 Sec 24, T17N, R26W; January 10, 1963; O. Hite & L. Aggus	Ark., Madison Co.; War Eagle Cr.; SE 1/4 Sec. 24, T17N, R26W; January 10, 1963; O. Hite & L. Aggus Allocapnia mohri Ross & Ricker, [W.E. Ricker]	War Eagle Creek	War Eagle Creek		Otis A. Hite | L. R. Aggus		W. E. Ricker			ICZN	Animalia	Arthropoda	Insecta	Plecoptera	Animalia | Arthropoda | Insecta | Plecoptera | Arctoperlaria | Nemouroidea | Capniidae | Allocapnia	Nemouroidea	Capniidae		Allocapnia	mohri	Allocapnia mohri Ross & Ricker, 1964	Ross & Ricker, 1964	species			INHS	http://grbio.org/institution/illinois-natural-history-survey	N35.9013º W93.7014º	N35.9013º	W93.7014º
INHS_data	PreservedSpecimen	3106b3f9-e0f5-430b-b50a-46b7ccd1b2d0	INHS Plecoptera 9802	1	Vial	adult	Female	United States	US	Arkansas	Montgomery	1963-03-09				stream		March 9, 1963	Hwy 27	Ark., Montgomery Co.; Mill Iron Cr., Hwy. 27; March 9, 1963; O. Hite & L. Aggus Allocapnia mohri Ross & Ricker, [W.E. Ricker]	Mill Iron Creek	Mill Iron Creek		Otis A. Hite | L. R. Aggus		W. E. Ricker			ICZN	Animalia	Arthropoda	Insecta	Plecoptera	Animalia | Arthropoda | Insecta | Plecoptera | Arctoperlaria | Nemouroidea | Capniidae | Allocapnia	Nemouroidea	Capniidae		Allocapnia	mohri	Allocapnia mohri Ross & Ricker, 1964	Ross & Ricker, 1964	species			INHS	http://grbio.org/institution/illinois-natural-history-survey	N34.67814º W93.52966º	N34.67814º	W93.52966º
INHS_data	PreservedSpecimen	be37c4ec-8aca-40fd-a13a-dc07fe2c69d4	INHS Plecoptera 9823	1	Vial	adult	Female	United States	US	Arkansas	Perry	1963-03-09				river		Mch. 9, 1963	Perry Co., Ark.; Hwy 10, Big Maumelle R.; Mar. 9/63; O. Hite & M. Wall	Ark., Perry Co.; Big Maumelle Riv.; Hwy. 10, Mch. 9, 1963; O. Hite & M. Wall Allocapnia mohri Ross & Ricker, [W.E. Ricker]	Big Maumelle River	Big Maumelle River		Otis A. Hite | M. Wall		W. E. Ricker		1964	ICZN	Animalia	Arthropoda	Insecta	Plecoptera	Animalia | Arthropoda | Insecta | Plecoptera | Arctoperlaria | Nemouroidea | Capniidae | Allocapnia	Nemouroidea	Capniidae		Allocapnia	mohri	Allocapnia mohri Ross & Ricker, 1964	Ross & Ricker, 1964	species			INHS	http://grbio.org/institution/illinois-natural-history-survey	N34.8925º W92.7835º	N34.8925º	W92.7835º
INHS_data	PreservedSpecimen	3503ebd7-ea5b-460f-bc3a-5749a804a3b4	INHS Plecoptera 9819	1	Vial	adult	Female	United States	US	Arkansas	Pope	1963-03-08				stream		March 8, 1963	Dover, Hwy 7	Ark., Pope Co.; Illinois Bayou, Hwy. 7; Dover, March 8, 1963; O. Hite & M. Wall Allocapnia mohri Ross & Ricker, [W.E. Ricker]	Illinois Bayou	Illinois Bayou		Otis A. Hite | M. Wall		W. E. Ricker		1964	ICZN	Animalia	Arthropoda	Insecta	Plecoptera	Animalia | Arthropoda | Insecta | Plecoptera | Arctoperlaria | Nemouroidea | Capniidae | Allocapnia	Nemouroidea	Capniidae		Allocapnia	mohri	Allocapnia mohri Ross & Ricker, 1964	Ross & Ricker, 1964	species			INHS	http://grbio.org/institution/illinois-natural-history-survey	N35.401º W93.114º	N35.401º	W93.114º
INHS_data	PreservedSpecimen	2bfc9052-d5bd-43cf-b334-e9a4d31e83ab	INHS Plecoptera 9780	8	Vial	adult	Male	United States	US	Arkansas	Washington	1970-01-01						Jan. 1, 1970	5 mi NE Fayetteville	Ark., Washington Co.; 5 mi. NE. Fayetteville; Jan. 1, 1970. on snow; L.O. Warren Allocapnia mohri Ross & Ricker, [W.E. Ricker]				L. O. Warren					ICZN	Animalia	Arthropoda	Insecta	Plecoptera	Animalia | Arthropoda | Insecta | Plecoptera | Arctoperlaria | Nemouroidea | Capniidae | Allocapnia	Nemouroidea	Capniidae		Allocapnia	mohri	Allocapnia mohri Ross & Ricker, 1964	Ross & Ricker, 1964	species			INHS	http://grbio.org/institution/illinois-natural-history-survey	N36.1138588º W94.0942535º	N36.1138588º	W94.0942535º
INHS_data	PreservedSpecimen	e02dab97-dfb5-4874-a139-75f1f7566df6	INHS Plecoptera 9780	4	Vial	adult	Female	United States	US	Arkansas	Washington	1970-01-01						Jan. 1, 1970	5 mi NE Fayetteville	Ark., Washington Co.; 5 mi. NE. Fayetteville; Jan. 1, 1970. on snow; L.O. Warren Allocapnia mohri Ross & Ricker, [W.E. Ricker]				L. O. Warren		W. E. Ricker			ICZN	Animalia	Arthropoda	Insecta	Plecoptera	Animalia | Arthropoda | Insecta | Plecoptera | Arctoperlaria | Nemouroidea | Capniidae | Allocapnia	Nemouroidea	Capniidae		Allocapnia	mohri	Allocapnia mohri Ross & Ricker, 1964	Ross & Ricker, 1964	species			INHS	http://grbio.org/institution/illinois-natural-history-survey	N36.1138588º W94.0942535º	N36.1138588º	W94.0942535º
INHS_data	PreservedSpecimen	6714c445-9ec3-4177-9461-fbca821b660f	INHS Plecoptera 9783	2	Vial	adult	Female	United States	US	Arkansas	Washington	1960-01				stream		January 1960	15 mi S Prairie Grove	Ark., Washington Co.; Cove Cr. Valley, 15 mi S; Prairie Grove, 1000'; January, 1960; M. & O. Hite Allocapnia mohri Ross & Ricker, [W.E. Ricker]	Cove Creek	Cove Creek		Otis A. Hite | Maxine Hite		W. E. Ricker			ICZN	Animalia	Arthropoda	Insecta	Plecoptera	Animalia | Arthropoda | Insecta | Plecoptera | Arctoperlaria | Nemouroidea | Capniidae | Allocapnia	Nemouroidea	Capniidae		Allocapnia	mohri	Allocapnia mohri Ross & Ricker, 1964	Ross & Ricker, 1964	species			INHS	http://grbio.org/institution/illinois-natural-history-survey	N35.79531º W94.36519º	N35.79531º	W94.36519º
INHS_data	PreservedSpecimen	50b909ce-4ec8-45ec-8b32-8d4e50bdcb4e	INHS Plecoptera 9777	1	Vial	adult	Male	United States	US	Arkansas	Crawford	1964-03-30				stream		March 30, 1964	Herd Branch, Rt 65	Ark.: Crawford Co.; Heard Branch, Rt. 65; Dyer Crk.; March 30, 1964; G & A Rotramel Allocapnia mohri Ross & Ricker, [W.E. Ricker]	Dyer Creek	Dyer Creek		G. L. Rotramel | A. S. Rotramel		W. E. Ricker			ICZN	Animalia	Arthropoda	Insecta	Plecoptera	Animalia | Arthropoda | Insecta | Plecoptera | Arctoperlaria | Nemouroidea | Capniidae | Allocapnia	Nemouroidea	Capniidae		Allocapnia	mohri	Allocapnia mohri Ross & Ricker, 1964	Ross & Ricker, 1964	species			INHS	http://grbio.org/institution/illinois-natural-history-survey	N35.4938º W94.1511º	N35.4938º	W94.1511º
INHS_data	PreservedSpecimen	a2e36a19-9c7d-477f-87d3-590109fb51b1	INHS Plecoptera 9777	1	Vial	adult	Female	United States	US	Arkansas	Crawford	1964-03-30				stream		March 30, 1964	Herd Branch, Rt 65	Ark.: Crawford Co.; Heard Branch, Rt. 65; Dyer Crk.; March 30, 1964; G & A Rotramel Allocapnia mohri Ross & Ricker, [W.E. Ricker]	Dyer Creek	Dyer Creek		G. L. Rotramel | A. S. Rotramel		W. E. Ricker			ICZN	Animalia	Arthropoda	Insecta	Plecoptera	Animalia | Arthropoda | Insecta | Plecoptera | Arctoperlaria | Nemouroidea | Capniidae | Allocapnia	Nemouroidea	Capniidae		Allocapnia	mohri	Allocapnia mohri Ross & Ricker, 1964	Ross & Ricker, 1964	species			INHS	http://grbio.org/institution/illinois-natural-history-survey	N35.4938º W94.1511º	N35.4938º	W94.1511º
INHS_data	PreservedSpecimen	b2a594ec-5810-49b1-be98-c2927ae36f74	INHS Plecoptera 9776	40	Vial	adult		United States	US	Arkansas	Crawford	1964-03-30				stream		March 30, 1964	2.8 mi W Mulberry	Arkansas: Crawford Co.; 2.8 mi w Mulberry; sm. crk.; March 30, 1964; G & A Rotramel Allocapnia mohri Ross & Ricker, males + females, [W.E. Ricker]				G. L. Rotramel | A. S. Rotramel		W. E. Ricker		1964	ICZN	Animalia	Arthropoda	Insecta	Plecoptera	Animalia | Arthropoda | Insecta | Plecoptera | Arctoperlaria | Nemouroidea | Capniidae | Allocapnia	Nemouroidea	Capniidae		Allocapnia	mohri	Allocapnia mohri Ross & Ricker, 1964	Ross & Ricker, 1964	species			INHS	http://grbio.org/institution/illinois-natural-history-survey	N35.5006428º W94.1012564º	N35.5006428º	W94.1012564º
INHS_data	PreservedSpecimen	9d303e1a-2c50-4376-b1b2-0e0d31d483c5	INHS Plecoptera 9808	12	Vial	adult	Male	United States	US	Arkansas	Scott	1959-02-10				stream		Feb. 10, 1959	2 mi S Waldron	Arkansas: Scott Co.; 2 mi. S. Waldron; Ross Creek off Hwy #71; Feb. 10, 1959; Ross & Stannard Allocapnia mohri Ross & Ricker, [W.E. Ricker]	Ross Creek	Ross Creek		Herbert Holdsworth Ross | Lewis Judson Stannard		W. E. Ricker			ICZN	Animalia	Arthropoda	Insecta	Plecoptera	Animalia | Arthropoda | Insecta | Plecoptera | Arctoperlaria | Nemouroidea | Capniidae | Allocapnia	Nemouroidea	Capniidae		Allocapnia	mohri	Allocapnia mohri Ross & Ricker, 1964	Ross & Ricker, 1964	species			INHS	http://grbio.org/institution/illinois-natural-history-survey	N34.84694º W94.05858º	N34.84694º	W94.05858º
INHS_data	PreservedSpecimen	ed221389-ba8f-4b87-8a49-be95034e5fc0	INHS Plecoptera 9774	1	Vial	immature		United States	US	Arkansas	Washington	1964-03-30				stream		March 30, 1964	Devil's Den St Pk	Arkansas: Washington Co.; Devil's Den SP; March 30, 1964; Lee Creek; G & A Rotramel Allocapnia mohri Ross & Ricker, [W.E. Ricker]	Lee Creek	Lee Creek		G. L. Rotramel | A. S. Rotramel		W. E. Ricker			ICZN	Animalia	Arthropoda	Insecta	Plecoptera	Animalia | Arthropoda | Insecta | Plecoptera | Arctoperlaria | Nemouroidea | Capniidae | Allocapnia	Nemouroidea	Capniidae		Allocapnia	mohri	Allocapnia mohri Ross & Ricker, 1964	Ross & Ricker, 1964	species			INHS	http://grbio.org/institution/illinois-natural-history-survey	N35.781º W94.252º	N35.781º	W94.252º
INHS_data	PreservedSpecimen	2d083058-7a97-42b6-92b0-cade9a7df5b6	INHS Plecoptera 9765	9	Vial	adult	Male	United States	US	Arkansas	Washington	1961-02-14				stream		Feb. 14, 1961	east of Goshen	E of Goshen, Ark.; Washington Co.; Brush Creek; Feb. 14, 1961; Ross & Ross Allocapnia mohri Ross & Ricker, [W.E. Ricker]	Brush Creek	Brush Creek		Herbert Holdsworth Ross | Jean Alexander Ross		W. E. Ricker			ICZN	Animalia	Arthropoda	Insecta	Plecoptera	Animalia | Arthropoda | Insecta | Plecoptera | Arctoperlaria | Nemouroidea | Capniidae | Allocapnia	Nemouroidea	Capniidae		Allocapnia	mohri	Allocapnia mohri Ross & Ricker, 1964	Ross & Ricker, 1964	species			INHS	http://grbio.org/institution/illinois-natural-history-survey	N36.1021º W93.986º	N36.1021º	W93.986º
INHS_data	PreservedSpecimen	3e38d81c-01e6-486f-aef3-7906ae5c7d21	INHS Plecoptera 9765	2	Vial	adult	Female	United States	US	Arkansas	Washington	1961-02-14				stream		Feb. 14, 1961	east of Goshen	E of Goshen, Ark.; Washington Co.; Brush Creek; Feb. 14, 1961; Ross & Ross Allocapnia mohri Ross & Ricker, [W.E. Ricker]	Brush Creek	Brush Creek		Herbert Holdsworth Ross | Jean Alexander Ross		W. E. Ricker			ICZN	Animalia	Arthropoda	Insecta	Plecoptera	Animalia | Arthropoda | Insecta | Plecoptera | Arctoperlaria | Nemouroidea | Capniidae | Allocapnia	Nemouroidea	Capniidae		Allocapnia	mohri	Allocapnia mohri Ross & Ricker, 1964	Ross & Ricker, 1964	species			INHS	http://grbio.org/institution/illinois-natural-history-survey	N36.1021º W93.986º	N36.1021º	W93.986º
INHS_data	PreservedSpecimen	f61a0445-b6f5-48b5-a464-c86f168dcd40	INHS Insect Collection 793819	17	Vial	adult	Male	United States	US	Arkansas	Madison	1976-02-08				river		8 Feb. 1976	1/2 mi. w.n.w. Marble	Field 17 USA ARK Madison Co. 1/2 mi. w.n.w. Marble 8 Feb. 1976 King's River coll. McCraw and Kittle Allocapnia mohri, 17M, 32F, det. L.V. Hart 2024| Allocapnia mohri 17 M, 26 F|Confirmed B. C. Poulton|11 M, 20 F|21 M, 39 F 47 adults found RED | Photographed by: Ed DeWalt, Felipe Soto-Adames Date: 12/7/2015 Notes: K.W. Stewart Collection	King's River	King's River		Paul Kittle | C. J. McCraw		Lily V. Hart	https://orcid.org/0000-0002-2906-1849	2024	ICZN	Animalia	Arthropoda	Insecta	Plecoptera	Animalia | Arthropoda | Insecta | Plecoptera | Arctoperlaria | Nemouroidea | Capniidae | Allocapnia	Nemouroidea	Capniidae		Allocapnia	mohri	Allocapnia mohri Ross & Ricker, 1964	Ross & Ricker, 1964	species			INHS	http://grbio.org/institution/illinois-natural-history-survey	N36.14352º W93.59365º	N36.14352º	W93.59365º
INHS_data	PreservedSpecimen	e4f22a97-99db-483f-9c60-e2979764fbfb	INHS Insect Collection 793819	32	Vial	adult	Female	United States	US	Arkansas	Madison	1976-02-08				river		8 Feb. 1976	1/2 mi. w.n.w. Marble	Field 17 USA ARK Madison Co. 1/2 mi. w.n.w. Marble 8 Feb. 1976 King's River coll. McCraw and Kittle Allocapnia mohri, 17M, 32F, det. L.V. Hart 2024| Allocapnia mohri 17 M, 26 F|Confirmed B. C. Poulton|11 M, 20 F|21 M, 39 F 47 adults found RED; Photographed by: Ed DeWalt, Felipe Soto-Adames Date: 12/7/2015 Notes: K.W. Stewart Collection	King's River	King's River		Paul Kittle | C. J. McCraw		Lily V. Hart	https://orcid.org/0000-0002-2906-1849	2024	ICZN	Animalia	Arthropoda	Insecta	Plecoptera	Animalia | Arthropoda | Insecta | Plecoptera | Arctoperlaria | Nemouroidea | Capniidae | Allocapnia	Nemouroidea	Capniidae		Allocapnia	mohri	Allocapnia mohri Ross & Ricker, 1964	Ross & Ricker, 1964	species			INHS	http://grbio.org/institution/illinois-natural-history-survey	N36.14352º W93.59365º	N36.14352º	W93.59365º
INHS_data	PreservedSpecimen	bfe0c6a1-229d-473e-a153-6f7013bb4d11	INHS Insect Collection 793831	30	Vial	adult		United States	US	Arkansas	Scott	1976-01-31				river		I-31-76	7 mi E Waldron AR-80	Field 25|USA Ark. Scott Co. 7 mi. E. Waldron I-31-76 small stream Highway 80 C. McCraw Allocapnia mohri [30 Ad.]|Confirmed B. C. Poulton Photographed by: Ed DeWalt, Felipe Soto-Adames Date: 12/7/2015 Notes: K.W. Stewart Collection	Poteau River	Poteau River		C. J. McCraw		Barry C. Poulton	https://orcid.org/0000-0002-7219-4911		ICZN	Animalia	Arthropoda	Insecta	Plecoptera	Animalia | Arthropoda | Insecta | Plecoptera | Arctoperlaria | Nemouroidea | Capniidae | Allocapnia	Nemouroidea	Capniidae		Allocapnia	mohri	Allocapnia mohri Ross & Ricker, 1964	Ross & Ricker, 1964	species			INHS	http://grbio.org/institution/illinois-natural-history-survey	N34.90609º W93.97751º	N34.90609º	W93.97751º
INHS_data	PreservedSpecimen	659ede78-0945-4665-afb0-a3dc8f1625e0	INHS Plecoptera 9812	1	Vial	adult	Male	United States	US	Arkansas	Sharp	1962-02-18				stream		Feb. 18, 1962	Hardy	Hardy, ARK.; Flat Creek; Sharp Co.; Feb. 18, 1962; Ross & Stannard Allocapnia ?mohri Ross & Ricker, [W.E. Ricker]	Flat Creek	Flat Creek		Herbert Holdsworth Ross | Lewis Judson Stannard		W. E. Ricker		1964	ICZN	Animalia	Arthropoda	Insecta	Plecoptera	Animalia | Arthropoda | Insecta | Plecoptera | Arctoperlaria | Nemouroidea | Capniidae | Allocapnia	Nemouroidea	Capniidae		Allocapnia	mohri	Allocapnia mohri Ross & Ricker, 1964	Ross & Ricker, 1964	species			INHS	http://grbio.org/institution/illinois-natural-history-survey	N36.316º W91.483º	N36.316º	W91.483º
INHS_data	PreservedSpecimen	ddc3e18f-9b1e-4807-b28b-5312573a5195	INHS Plecoptera 9813	3	Vial	adult	Male	United States	US	Arkansas	Sharp	1962-02-18				stream		Feb. 18, 1962	Hardy	Hardy, ARK.; Flat Creek; Sharp Co.; Feb. 18, 1962; Ross & Stannard Allocapnia mohri Ross & Ricker, [W.E. Ricker]	Flat Creek	Flat Creek		Herbert Holdsworth Ross | Lewis Judson Stannard		W. E. Ricker			ICZN	Animalia	Arthropoda	Insecta	Plecoptera	Animalia | Arthropoda | Insecta | Plecoptera | Arctoperlaria | Nemouroidea | Capniidae | Allocapnia	Nemouroidea	Capniidae		Allocapnia	mohri	Allocapnia mohri Ross & Ricker, 1964	Ross & Ricker, 1964	species			INHS	http://grbio.org/institution/illinois-natural-history-survey	N36.316º W91.483º	N36.316º	W91.483º
INHS_data	PreservedSpecimen	2925d6b7-1563-4da7-b3df-97dc138f3823	INHS Insect Collection 1535731	1	Vial	adult	Female	United States	US	Arkansas	Sharp	1994-02-27	HWR-94-38			stream		27 Feb. 1994	AR: Sharp Co.: Mill Creek at St. Hwy 56 in Evening Shade, AR.	HWR 94-38: Mill Ck. at Hwy 56 Allocapnia mohri, F, det. L.V. Hart 2024	Mill Creek			Henry W. Robison		Lily V. Hart	https://orcid.org/0000-0002-2906-1849	2024	ICZN	Animalia	Arthropoda	Insecta	Plecoptera	Animalia | Arthropoda | Insecta | Plecoptera | Arctoperlaria | Nemouroidea | Capniidae | Allocapnia	Nemouroidea	Capniidae		Allocapnia	mohri	Allocapnia mohri Ross & Ricker, 1964	Ross & Ricker, 1964	species			INHS	http://grbio.org/institution/illinois-natural-history-survey
INHS_data	PreservedSpecimen	badb3a31-3d2d-4afc-b458-ed9eb1ea5585	INHS Insect Collection 910704	5	Vial	adult	Male	United States	US	Arkansas	White	1994-02-27	HWR-94-41			stream		27 Feb. 1994	AR: Lonoke Co.: Cypress Bayou at St. Hwy 5, ca. 1 mile north of jct. of St. hwy 5 and 319.	HWR 94-41: Cypress Bayou at Hwy 5 Allocapnia mohri, 5M, 3F, det. L.V. Hart 2024	Cypress Bayou			Henry W. Robison		Lily V. Hart	https://orcid.org/0000-0002-2906-1849	2024	ICZN	Animalia	Arthropoda	Insecta	Plecoptera	Animalia | Arthropoda | Insecta | Plecoptera | Arctoperlaria | Nemouroidea | Capniidae | Allocapnia	Nemouroidea	Capniidae		Allocapnia	mohri	Allocapnia mohri Ross & Ricker, 1964	Ross & Ricker, 1964	species			INHS	http://grbio.org/institution/illinois-natural-history-survey
INHS_data	PreservedSpecimen	879cd779-bea7-4359-8f73-43f642e2016a	INHS Insect Collection 910704	3	Vial	adult	Female	United States	US	Arkansas	White	1994-02-27	HWR-94-41			stream		27 Feb. 1994	AR: Lonoke Co.: Cypress Bayou at St. Hwy 5, ca. 1 mile north of jct. of St. hwy 5 and 319.	HWR 94-41: Cypress Bayou at Hwy 5 Allocapnia mohri, 5M, 3F, det. L.V. Hart 2024	Cypress Bayou			Henry W. Robison		Lily V. Hart	https://orcid.org/0000-0002-2906-1849	2024	ICZN	Animalia	Arthropoda	Insecta	Plecoptera	Animalia | Arthropoda | Insecta | Plecoptera | Arctoperlaria | Nemouroidea | Capniidae | Allocapnia	Nemouroidea	Capniidae		Allocapnia	mohri	Allocapnia mohri Ross & Ricker, 1964	Ross & Ricker, 1964	species			INHS	http://grbio.org/institution/illinois-natural-history-survey
INHS_data	PreservedSpecimen	00872fce-29d9-471a-bb22-dee544764307	INHS Insect Collection 910705	17	Vial	adult	Male	United States	US	Arkansas	Lonoke	1994-02-27	HWR-94-42			stream		27 Feb. 1994	AR: Lonoke Co.: Magness Creek at St. Hwy 5, just north of Mountain Springs, AR. and ca. 4.1 miles south of the jct. of St. Hwy 5 and 319.	HWR 94-42: Ck. at Hwy 5 Allocapnia mohri, 17M, 5F, det. L.V. Hart 2024	Magness Creek			Henry W. Robison		Lily V. Hart	https://orcid.org/0000-0002-2906-1849	2024	ICZN	Animalia	Arthropoda	Insecta	Plecoptera	Animalia | Arthropoda | Insecta | Plecoptera | Arctoperlaria | Nemouroidea | Capniidae | Allocapnia	Nemouroidea	Capniidae		Allocapnia	mohri	Allocapnia mohri Ross & Ricker, 1964	Ross & Ricker, 1964	species			INHS	http://grbio.org/institution/illinois-natural-history-survey
INHS_data	PreservedSpecimen	96e8a1ee-09ab-49d6-845a-7690da9366bf	INHS Insect Collection 910705	5	Vial	adult	Female	United States	US	Arkansas	Lonoke	1994-02-27	HWR-94-42			stream		27 Feb. 1994	AR: Lonoke Co.: Magness Creek at St. Hwy 5, just north of Mountain Springs, AR. and ca. 4.1 miles south of the jct. of St. Hwy 5 and 319.	HWR 94-42: Ck. at Hwy 5 Allocapnia mohri, 17M, 5F, det. L.V. Hart 2024	Magness Creek			Henry W. Robison		Lily V. Hart	https://orcid.org/0000-0002-2906-1849	2024	ICZN	Animalia	Arthropoda	Insecta	Plecoptera	Animalia | Arthropoda | Insecta | Plecoptera | Arctoperlaria | Nemouroidea | Capniidae | Allocapnia	Nemouroidea	Capniidae		Allocapnia	mohri	Allocapnia mohri Ross & Ricker, 1964	Ross & Ricker, 1964	species			INHS	http://grbio.org/institution/illinois-natural-history-survey
INHS_data	PreservedSpecimen	923b6452-ad67-4bfc-98d4-a715a0a91993	INHS Insect Collection 1539246	2	Vial	adult	Male	United States	US	Arkansas	Franklin	1994-03-11	HWR-94-43			stream		11 March 1994	AR: Faulkner Co.: Cove Creek at St. Hwy. 23, 1/4 mile north of Cass, AR. (Trib. to Mulberry R.)	HWR 94-43: ? ck. at Hwy 23 at Cass, AR Allocapnia mohri, 2M, 2F, det. L.V. Hart 2024	Cove Creek			Henry W. Robison		Lily V. Hart	https://orcid.org/0000-0002-2906-1849	2024	ICZN	Animalia	Arthropoda	Insecta	Plecoptera	Animalia | Arthropoda | Insecta | Plecoptera | Arctoperlaria | Nemouroidea | Capniidae | Allocapnia	Nemouroidea	Capniidae		Allocapnia	mohri	Allocapnia mohri Ross & Ricker, 1964	Ross & Ricker, 1964	species			INHS	http://grbio.org/institution/illinois-natural-history-survey
INHS_data	PreservedSpecimen	a5233e84-295e-4ee5-9b98-16f7d0e3d994	INHS Insect Collection 1539246	2	Vial	adult	Female	United States	US	Arkansas	Franklin	1994-03-11	HWR-94-43			stream		11 March 1994	AR: Faulkner Co.: Cove Creek at St. Hwy. 23, 1/4 mile north of Cass, AR. (Trib. to Mulberry R.)	HWR 94-43: ? ck. at Hwy 23 at Cass, AR Allocapnia mohri, 2M, 2F, det. L.V. Hart 2024	Cove Creek			Henry W. Robison		Lily V. Hart	https://orcid.org/0000-0002-2906-1849	2024	ICZN	Animalia	Arthropoda	Insecta	Plecoptera	Animalia | Arthropoda | Insecta | Plecoptera | Arctoperlaria | Nemouroidea | Capniidae | Allocapnia	Nemouroidea	Capniidae		Allocapnia	mohri	Allocapnia mohri Ross & Ricker, 1964	Ross & Ricker, 1964	species			INHS	http://grbio.org/institution/illinois-natural-history-survey
INHS_data	PreservedSpecimen	a907ebe4-381b-4cd4-a5e0-59a5869175bb	INHS Insect Collection 1539251	1	Vial	adult	Female	United States	US	Arkansas	Johnson	1994-03-12	HWR-94-46			stream		12 March 1994	AR: Johnson Co.: Horsehead Creek at St. Hwy 352, 2.2 miles west of the junction of St. Hwy. 352 and I-40.	HWR 94-46: Hwy 352, Horsehead Ck. Allocapnia mohri, F, det. L.V. Hart 2024	Horsehead Creek			Henry W. Robison		Lily V. Hart	https://orcid.org/0000-0002-2906-1849	2024	ICZN	Animalia	Arthropoda	Insecta	Plecoptera	Animalia | Arthropoda | Insecta | Plecoptera | Arctoperlaria | Nemouroidea | Capniidae | Allocapnia	Nemouroidea	Capniidae		Allocapnia	mohri	Allocapnia mohri Ross & Ricker, 1964	Ross & Ricker, 1964	species			INHS	http://grbio.org/institution/illinois-natural-history-survey
INHS_data	PreservedSpecimen	32b25fd4-509b-49b4-b9a1-2e5349baf577	INHS Insect Collection 1504195	1	Vial	adult	Female	United States	US	Arkansas	Johnson	1996-02-09	HWR-96-10			stream		9 Feb. 1996	Johnson Co.: Middle Fork of Horsehead Creek at St. Hwy. 103, ca. 6 mi. NW of Clarksville, AR	HWR 96-10: M. Fk. Horsehead Creek A. mohri, 11 males, 1 female	Middle Fork Horsehead Creek			Henry W. Robison					ICZN	Animalia	Arthropoda	Insecta	Plecoptera	Animalia | Arthropoda | Insecta | Plecoptera | Arctoperlaria | Nemouroidea | Capniidae | Allocapnia	Nemouroidea	Capniidae		Allocapnia	mohri	Allocapnia mohri Ross & Ricker, 1964	Ross & Ricker, 1964	species			INHS	http://grbio.org/institution/illinois-natural-history-survey
INHS_data	PreservedSpecimen	49288da3-3a2f-45f9-9cca-af66b63f1a14	INHS Insect Collection 1504195	11	Vial	adult	Male	United States	US	Arkansas	Johnson	1996-02-09	HWR-96-10			stream		9 Feb. 1996	Johnson Co.: Middle Fork of Horsehead Creek at St. Hwy. 103, ca. 6 mi. NW of Clarksville, AR	HWR 96-10: M. Fk. Horsehead Creek A. mohri, 11 males, 1 female	Middle Fork Horsehead Creek			Henry W. Robison					ICZN	Animalia	Arthropoda	Insecta	Plecoptera	Animalia | Arthropoda | Insecta | Plecoptera | Arctoperlaria | Nemouroidea | Capniidae | Allocapnia	Nemouroidea	Capniidae		Allocapnia	mohri	Allocapnia mohri Ross & Ricker, 1964	Ross & Ricker, 1964	species			INHS	http://grbio.org/institution/illinois-natural-history-survey
INHS_data	PreservedSpecimen	14042cdc-aa49-4f89-a682-1e895051e3c4	INHS Insect Collection 1504196	1	Vial	adult	Male	United States	US	Arkansas	Johnson	1996-02-09	HWR-96-11			stream		9 Feb.1996	Johnson Co.: East Fork of Horsehead Creek at St. Hwy 103, ca. 6 mi. N. of Clarksville, AR.	HWR 96-11: E. Fk. Horsehead Ck. Hwy 103 A. mohri, 1 male, 1 female	East Fork Horsehead Creek			Henry W. Robison					ICZN	Animalia	Arthropoda	Insecta	Plecoptera	Animalia | Arthropoda | Insecta | Plecoptera | Arctoperlaria | Nemouroidea | Capniidae | Allocapnia	Nemouroidea	Capniidae		Allocapnia	mohri	Allocapnia mohri Ross & Ricker, 1964	Ross & Ricker, 1964	species			INHS	http://grbio.org/institution/illinois-natural-history-survey
INHS_data	PreservedSpecimen	b6b13125-931c-4d39-836b-fe9a29d828b7	INHS Insect Collection 1504196	1	Vial	adult	Female	United States	US	Arkansas	Johnson	1996-02-09	HWR-96-11			stream		9 Feb.1996	Johnson Co.: East Fork of Horsehead Creek at St. Hwy 103, ca. 6 mi. N. of Clarksville, AR.	HWR 96-11: E. Fk. Horsehead Ck. Hwy 103 A. mohri, 1 male, 1 female	East Fork Horsehead Creek			Henry W. Robison					ICZN	Animalia	Arthropoda	Insecta	Plecoptera	Animalia | Arthropoda | Insecta | Plecoptera | Arctoperlaria | Nemouroidea | Capniidae | Allocapnia	Nemouroidea	Capniidae		Allocapnia	mohri	Allocapnia mohri Ross & Ricker, 1964	Ross & Ricker, 1964	species			INHS	http://grbio.org/institution/illinois-natural-history-survey
INHS_data	PreservedSpecimen	9b56ac54-a531-4824-8506-9c7719023eff	INHS Insect Collection 1504197	1	Vial	adult	Female	United States	US	Arkansas	Johnson	1996-02-09	HWR-96-12			stream		9 Feb. 1996	Johnson Co.: Burt Creek at St. Hwy 103, N. of Clarksville, AR.	HWR 96-12: Burt Creek, Hwy 103 A. mohri, 1 female	Burt Creek			Henry W. Robison					ICZN	Animalia	Arthropoda	Insecta	Plecoptera	Animalia | Arthropoda | Insecta | Plecoptera | Arctoperlaria | Nemouroidea | Capniidae | Allocapnia	Nemouroidea	Capniidae		Allocapnia	mohri	Allocapnia mohri Ross & Ricker, 1964	Ross & Ricker, 1964	species			INHS	http://grbio.org/institution/illinois-natural-history-survey
INHS_data	PreservedSpecimen	a5c4699c-8c89-47b7-a4b2-743fe78c3a96	INHS Insect Collection 1520101	1	Vial	adult	Female	United States	US	Arkansas	Crawford	1996-02-09	HWR-96-14			stream		9 Feb. 1996	AR: Crawford Co.: Cedar Creek at St. Hwy 60, N. of Rudy ca. 1/2 mi.	HWR 96-14: AR: Crawford Co.: Cedar Creek at St. Hwy 60, N. of Rudy ca. 1/2 mi., 9 Feb. 1996, H.W. Robison Allocapnia mohri, F, Det. L.V. Hart 2023 Allocapnia mohri, F, Det. B.C. Poulton B.C. Poulton Donation Photographed by: Lily Hart	Cedar Creek			Henry W. Robison		Lily V. Hart	https://orcid.org/0000-0002-2906-1849	2023	ICZN	Animalia	Arthropoda	Insecta	Plecoptera	Animalia | Arthropoda | Insecta | Plecoptera | Arctoperlaria | Nemouroidea | Capniidae | Allocapnia	Nemouroidea	Capniidae		Allocapnia	mohri	Allocapnia mohri Ross & Ricker, 1964	Ross & Ricker, 1964	species			INHS	http://grbio.org/institution/illinois-natural-history-survey
INHS_data	PreservedSpecimen	dc65bef3-a6c4-471d-a2ca-61a88ab3da59	INHS Insect Collection 1520228	1	Vial	adult	Male	United States	US	Arkansas	Crawford	1996-02-09	HWR-96-15			stream		9 Feb. 1996	AR: Crawford Co.: Clear Creek (=Froggy Bayou) at St. Hwy 540, S. of Mountainburg, AR	HWR 96-15: AR: Crawford Co.: Clear Creek (=Froggy Bayou) at St. Hwy 540, S. of Mountainburg, AR., 9 Feb. 1996, H.W. Robison Allocapnia mohri, M, Det. L.V. Hart 2023 Allocapnia mohri, M, Det. B.C. Poulton B.C. Poulton Donation Photographed by: Lily Hart	Clear Creek (Froggy Bayou)			Henry W. Robison		Lily V. Hart	https://orcid.org/0000-0002-2906-1849	2023	ICZN	Animalia	Arthropoda	Insecta	Plecoptera	Animalia | Arthropoda | Insecta | Plecoptera | Arctoperlaria | Nemouroidea | Capniidae | Allocapnia	Nemouroidea	Capniidae		Allocapnia	mohri	Allocapnia mohri Ross & Ricker, 1964	Ross & Ricker, 1964	species			INHS	http://grbio.org/institution/illinois-natural-history-survey
INHS_data	PreservedSpecimen	e6214d8a-2777-4f0f-b457-7182950dd256	INHS Insect Collection 1504202	28	Vial	adult	Female	United States	US	Arkansas	Johnson	1996-02-10	HWR-96-17			stream		10 Feb. 1996	AR: Johnson Co.: Spadra Creek at U.S. Hwy 64 in Clarksville, AR	HWR 96-17: AR: Johnson Co.: Spadra Creek at U.S. Hwy 64 in Clarksville, AR., 10 Feb. 1996, H.W. Robison Allocapnia mohri, 261M, 28F, Det. L.V. Hart 2023 Allocapnia mohri, 261M, 28F, Det. B.C. Poulton T. metequi, 10 males 2 females, T. burksi, 1 male, A. rickeri, 2 male, A. mohri, 261 males, 28 females split up by LVH B.C. Poulton Donation Photographed by: Lily Hart	Spadra Creek			Henry W. Robison		Lily V. Hart	https://orcid.org/0000-0002-2906-1849	2023	ICZN	Animalia	Arthropoda	Insecta	Plecoptera	Animalia | Arthropoda | Insecta | Plecoptera | Arctoperlaria | Nemouroidea | Capniidae | Allocapnia	Nemouroidea	Capniidae		Allocapnia	mohri	Allocapnia mohri Ross & Ricker, 1964	Ross & Ricker, 1964	species			INHS	http://grbio.org/institution/illinois-natural-history-survey
INHS_data	PreservedSpecimen	7519e586-c134-4c99-b26e-e125fecaa7e4	INHS Insect Collection 1504202	261	Vial	adult	Male	United States	US	Arkansas	Johnson	1996-02-10	HWR-96-17			stream		10 Feb. 1996	AR: Johnson Co.: Spadra Creek at U.S. Hwy 64 in Clarksville, AR	HWR 96-17: AR: Johnson Co.: Spadra Creek at U.S. Hwy 64 in Clarksville, AR., 10 Feb. 1996, H.W. Robison Allocapnia mohri, 261M, 28F, Det. L.V. Hart 2023 Allocapnia mohri, 261M, 28F, Det. B.C. Poulton T. metequi, 10 males 2 females, T. burksi, 1 male, A. rickeri, 2 male, A. mohri, 261 males, 28 females split up by LVH B.C. Poulton Donation Photographed by: Lily Hart	Spadra Creek			Henry W. Robison		Lily V. Hart	https://orcid.org/0000-0002-2906-1849	2023	ICZN	Animalia	Arthropoda	Insecta	Plecoptera	Animalia | Arthropoda | Insecta | Plecoptera | Arctoperlaria | Nemouroidea | Capniidae | Allocapnia	Nemouroidea	Capniidae		Allocapnia	mohri	Allocapnia mohri Ross & Ricker, 1964	Ross & Ricker, 1964	species			INHS	http://grbio.org/institution/illinois-natural-history-survey
INHS_data	PreservedSpecimen	8f2343e0-f88e-41f6-86fe-82b576cbe560	INHS Insect Collection 1520086	2	Vial	adult	Male	United States	US	Arkansas	Yell	1996-02-10	HWR-96-20			stream		10 Feb. 1996	AR: Yell Co.: Irons Fork of Ouachita River at St. Hwy 27	HWR 96-20: AR: Yell Co.: Irons Fork of Ouachita River at St. Hwy 27, 10 Feb. 1996, H.W. Robison Allocapnia mohri, 2M, 3F, Det. L.V. Hart 2023 Allocapnia mohri, 2M, 3F, Det. B.C. Poulton B.C. Poulton Donation Photographed by: Lily Hart	Irons Fork			Henry W. Robison		Lily V. Hart	https://orcid.org/0000-0002-2906-1849	2023	ICZN	Animalia	Arthropoda	Insecta	Plecoptera	Animalia | Arthropoda | Insecta | Plecoptera | Arctoperlaria | Nemouroidea | Capniidae | Allocapnia	Nemouroidea	Capniidae		Allocapnia	mohri	Allocapnia mohri Ross & Ricker, 1964	Ross & Ricker, 1964	species			INHS	http://grbio.org/institution/illinois-natural-history-survey
INHS_data	PreservedSpecimen	38cafbc3-43ac-40f7-a877-94a263f0570a	INHS Insect Collection 1520086	3	Vial	adult	Female	United States	US	Arkansas	Yell	1996-02-10	HWR-96-20			stream		10 Feb. 1996	AR: Yell Co.: Irons Fork of Ouachita River at St. Hwy 27	HWR 96-20: AR: Yell Co.: Irons Fork of Ouachita River at St. Hwy 27, 10 Feb. 1996, H.W. Robison Allocapnia mohri, 2M, 3F, Det. L.V. Hart 2023 Allocapnia mohri, 2M, 3F, Det. B.C. Poulton B.C. Poulton Donation Photographed by: Lily Hart	Irons Fork			Henry W. Robison		Lily V. Hart	https://orcid.org/0000-0002-2906-1849	2023	ICZN	Animalia	Arthropoda	Insecta	Plecoptera	Animalia | Arthropoda | Insecta | Plecoptera | Arctoperlaria | Nemouroidea | Capniidae | Allocapnia	Nemouroidea	Capniidae		Allocapnia	mohri	Allocapnia mohri Ross & Ricker, 1964	Ross & Ricker, 1964	species			INHS	http://grbio.org/institution/illinois-natural-history-survey
INHS_data	PreservedSpecimen	074e9eaa-08e2-4d08-bd2e-276dc599e284	INHS Insect Collection 1504206	1	Vial	adult	Female	United States	US	Arkansas	Yell	1996-02-10	HWR-96-21			river		10 Feb. 1996	AR: Yell Co.: South Fork of Fourche la Fave River at St. Hwy. 27 at Onyx, AR.	HWR 96-21: AR: Yell Co.: South Fork of Fourche la Fave River at St. Hwy. 27 at Onyx, AR., 10 Feb. 1996, H.W. Robison Allocapnia mohri, F, Det. L.V. Hart 2023 Allocapnia mohri, 1F, Det. B.C. Poulton T. metequi, 1F A. mohri, 1F A. granulata, 1M split up by LVH B.C. Poulton Donation Photographed by: Lily Hart	South Fork Fourche La Fave River			Henry W. Robison		Lily V. Hart	https://orcid.org/0000-0002-2906-1849	2023	ICZN	Animalia	Arthropoda	Insecta	Plecoptera	Animalia | Arthropoda | Insecta | Plecoptera | Arctoperlaria | Nemouroidea | Capniidae | Allocapnia	Nemouroidea	Capniidae		Allocapnia	mohri	Allocapnia mohri Ross & Ricker, 1964	Ross & Ricker, 1964	species			INHS	http://grbio.org/institution/illinois-natural-history-survey
INHS_data	PreservedSpecimen	889c786d-784a-4bb5-be9d-784def8b235d	INHS Insect Collection 1520088	1	Vial	adult	Male	United States	US	Arkansas	Montgomery	1996-02-10	HWR-96-22			stream		10 Feb. 1996	AR: Montgomery Co.: Muddy Creek at St. Hwy 27, ca. 4 mi. N of Story, AR.	HWR 96-22: AR: Montgomery Co.: Muddy Creek at St. Hwy 27, ca. 4 mi. N of Story, AR., 10 Feb. 1996, H.W. Robison Allocapnia mohri, M,F, Det. L. V. Hart 2023 Allocapnia mohri, M,F, Det. B.C. Poulton B.C. Poulton Donation Photographed by: Lily Hart	Muddy Creek			Henry W. Robison		Lily V. Hart	https://orcid.org/0000-0002-2906-1849	2023	ICZN	Animalia	Arthropoda	Insecta	Plecoptera	Animalia | Arthropoda | Insecta | Plecoptera | Arctoperlaria | Nemouroidea | Capniidae | Allocapnia	Nemouroidea	Capniidae		Allocapnia	mohri	Allocapnia mohri Ross & Ricker, 1964	Ross & Ricker, 1964	species			INHS	http://grbio.org/institution/illinois-natural-history-survey
INHS_data	PreservedSpecimen	e1c89364-6846-42e0-8bdd-4c78f706c1fa	INHS Insect Collection 1520088	1	Vial	adult	Female	United States	US	Arkansas	Montgomery	1996-02-10	HWR-96-22			stream		10 Feb. 1996	AR: Montgomery Co.: Muddy Creek at St. Hwy 27, ca. 4 mi. N of Story, AR.	HWR 96-22: AR: Montgomery Co.: Muddy Creek at St. Hwy 27, ca. 4 mi. N of Story, AR., 10 Feb. 1996, H.W. Robison Allocapnia mohri, M,F, Det. L. V. Hart 2023 Allocapnia mohri, M,F, Det. B.C. Poulton B.C. Poulton Donation Photographed by: Lily Hart	Muddy Creek			Henry W. Robison		Lily V. Hart	https://orcid.org/0000-0002-2906-1849	2023	ICZN	Animalia	Arthropoda	Insecta	Plecoptera	Animalia | Arthropoda | Insecta | Plecoptera | Arctoperlaria | Nemouroidea | Capniidae | Allocapnia	Nemouroidea	Capniidae		Allocapnia	mohri	Allocapnia mohri Ross & Ricker, 1964	Ross & Ricker, 1964	species			INHS	http://grbio.org/institution/illinois-natural-history-survey
INHS_data	PreservedSpecimen	09b0ac14-74e8-4241-831f-6872951bc0f7	INHS Insect Collection 1520237	9	Vial	adult	Male	United States	US	Arkansas	Hot Spring	1996-02-10	HWR-96-26			stream		10 Feb. 1996	AR: Hot Spring Co.: Prairie Bayou at St. Hwy 84, east of DeRoche, AR.	HWR 96-26: AR: Hot Spring Co.: Prairie Bayou at St. Hwy 84, east of DeRoche, AR., 10 Feb. 1996, H.W. Robison Allocapnia mohri, 9M, 1F, Det. L.V. Hart 2023 Allocapnia mohri, 9M, 1F, Det. B.C. Poulton B.C. Poulton Donation Photographed by: Lily Hart	Prairie Bayou			Henry W. Robison		Lily V. Hart	https://orcid.org/0000-0002-2906-1849	2023	ICZN	Animalia	Arthropoda	Insecta	Plecoptera	Animalia | Arthropoda | Insecta | Plecoptera | Arctoperlaria | Nemouroidea | Capniidae | Allocapnia	Nemouroidea	Capniidae		Allocapnia	mohri	Allocapnia mohri Ross & Ricker, 1964	Ross & Ricker, 1964	species			INHS	http://grbio.org/institution/illinois-natural-history-survey
INHS_data	PreservedSpecimen	8482ff21-8123-48b1-823a-c2b565f4571c	INHS Insect Collection 1520237	1	Vial	adult	Female	United States	US	Arkansas	Hot Spring	1996-02-10	HWR-96-26			stream		10 Feb. 1996	AR: Hot Spring Co.: Prairie Bayou at St. Hwy 84, east of DeRoche, AR.	HWR 96-26: AR: Hot Spring Co.: Prairie Bayou at St. Hwy 84, east of DeRoche, AR., 10 Feb. 1996, H.W. Robison Allocapnia mohri, 9M, 1F, Det. L.V. Hart 2023 Allocapnia mohri, 9M, 1F, Det. B.C. Poulton B.C. Poulton Donation Photographed by: Lily Hart	Prairie Bayou			Henry W. Robison		Lily V. Hart	https://orcid.org/0000-0002-2906-1849	2023	ICZN	Animalia	Arthropoda	Insecta	Plecoptera	Animalia | Arthropoda | Insecta | Plecoptera | Arctoperlaria | Nemouroidea | Capniidae | Allocapnia	Nemouroidea	Capniidae		Allocapnia	mohri	Allocapnia mohri Ross & Ricker, 1964	Ross & Ricker, 1964	species			INHS	http://grbio.org/institution/illinois-natural-history-survey
INHS_data	PreservedSpecimen	7f12df44-8026-461a-87e5-ebb18bdffb2a	INHS Insect Collection 1520232	4	Vial	adult	Male	United States	US	Arkansas	Hot Spring	1996-02-10	HWR-96-27			stream		10 Feb. 1996	Hot Spring Co.: Blakely Creek at Hwy 84, north of Social Hill, AR.	HWR 96-27: AR: Hot Spring Co.: Blakely Creek at Hwy 84, north of Social Hill, AR., 10 Feb. 1996, H.W. Robison Allocapnia mohri, 4M, 1F, Det. L.V. Hart 2023 Allocapnia mohri, 4M, 1F, Det. B.C. Poulton B.C. Poulton Donation Photographed by: Lily Hart	Blakely Creek			Henry W. Robison		Lily V. Hart	https://orcid.org/0000-0002-2906-1849	2023	ICZN	Animalia	Arthropoda	Insecta	Plecoptera	Animalia | Arthropoda | Insecta | Plecoptera | Arctoperlaria | Nemouroidea | Capniidae | Allocapnia	Nemouroidea	Capniidae		Allocapnia	mohri	Allocapnia mohri Ross & Ricker, 1964	Ross & Ricker, 1964	species			INHS	http://grbio.org/institution/illinois-natural-history-survey
INHS_data	PreservedSpecimen	e109a287-faac-4a3e-a4cf-e04f9a732516	INHS Insect Collection 1520232	1	Vial	adult	Female	United States	US	Arkansas	Hot Spring	1996-02-10	HWR-96-27			stream		10 Feb. 1996	Hot Spring Co.: Blakely Creek at Hwy 84, north of Social Hill, AR.	HWR 96-27: AR: Hot Spring Co.: Blakely Creek at Hwy 84, north of Social Hill, AR., 10 Feb. 1996, H.W. Robison Allocapnia mohri, 4M, 1F, Det. L.V. Hart 2023 Allocapnia mohri, 4M, 1F, Det. B.C. Poulton B.C. Poulton Donation Photographed by: Lily Hart	Blakely Creek			Henry W. Robison		Lily V. Hart	https://orcid.org/0000-0002-2906-1849	2023	ICZN	Animalia	Arthropoda	Insecta	Plecoptera	Animalia | Arthropoda | Insecta | Plecoptera | Arctoperlaria | Nemouroidea | Capniidae | Allocapnia	Nemouroidea	Capniidae		Allocapnia	mohri	Allocapnia mohri Ross & Ricker, 1964	Ross & Ricker, 1964	species			INHS	http://grbio.org/institution/illinois-natural-history-survey
INHS_data	PreservedSpecimen	6e7dbace-3ed7-44ae-ade7-e402921f468d	INHS Insect Collection 1504213	6	Vial	adult	Female	United States	US	Arkansas	Hot Spring	1996-02-23	HWR-96-28			stream		23 Feb. 1996	Hot Spring Co.: DeLisle Creek at U.S. Hwy 67, North of Friendship, AR.	HWR 96-28: Delisle Ck. at Hwy 67 A. mohri, 6 females	DeLisle Creek			Henry W. Robison					ICZN	Animalia	Arthropoda	Insecta	Plecoptera	Animalia | Arthropoda | Insecta | Plecoptera | Arctoperlaria | Nemouroidea | Capniidae | Allocapnia	Nemouroidea	Capniidae		Allocapnia	mohri	Allocapnia mohri Ross & Ricker, 1964	Ross & Ricker, 1964	species			INHS	http://grbio.org/institution/illinois-natural-history-survey
INHS_data	PreservedSpecimen	e4172247-b36b-4b5e-ada7-cbbddb9e3e47	INHS Insect Collection 1520054	1	Vial	adult	Female	United States	US	Arkansas	Independence	1996-02-24	HWR-96-35			stream		24 Feb. 1996	AR: Independence Co.: Blue Creek St. Hwy 25, E of Batesville, AR.	HWR 96-35: AR: Independence Co.: Blue Creek St. Hwy 25, E of Batesville, AR., 24 Feb. 1996, H.W. Robison Allocapnia mohri, 2M, 1F, Det. R.E. DeWalt 2023 Allocapnia mohri, 2M, 1F, Det. B.C. Poulton split up by RED B.C. Poulton Donation Photographed by: Lily Hart	Blue Creek			Henry W. Robison		Ralph Edward DeWalt	https://orcid.org/0000-0001-9985-9250	2023	ICZN	Animalia	Arthropoda	Insecta	Plecoptera	Animalia | Arthropoda | Insecta | Plecoptera | Arctoperlaria | Nemouroidea | Capniidae | Allocapnia	Nemouroidea	Capniidae		Allocapnia	mohri	Allocapnia mohri Ross & Ricker, 1964	Ross & Ricker, 1964	species			INHS	http://grbio.org/institution/illinois-natural-history-survey
INHS_data	PreservedSpecimen	28defff0-9035-409d-a1ff-fcb25257910f	INHS Insect Collection 1520054	2	Vial	adult	Male	United States	US	Arkansas	Independence	1996-02-24	HWR-96-35			stream		24 Feb. 1996	AR: Independence Co.: Blue Creek St. Hwy 25, E of Batesville, AR.	HWR 96-35: AR: Independence Co.: Blue Creek St. Hwy 25, E of Batesville, AR., 24 Feb. 1996, H.W. Robison Allocapnia mohri, 2M, 1F, Det. R.E. DeWalt 2023 Allocapnia mohri, 2M, 1F, Det. B.C. Poulton split up by RED B.C. Poulton Donation Photographed by: Lily Hart	Blue Creek			Henry W. Robison		Ralph Edward DeWalt	https://orcid.org/0000-0001-9985-9250	2023	ICZN	Animalia	Arthropoda	Insecta	Plecoptera	Animalia | Arthropoda | Insecta | Plecoptera | Arctoperlaria | Nemouroidea | Capniidae | Allocapnia	Nemouroidea	Capniidae		Allocapnia	mohri	Allocapnia mohri Ross & Ricker, 1964	Ross & Ricker, 1964	species			INHS	http://grbio.org/institution/illinois-natural-history-survey
INHS_data	PreservedSpecimen	b9ea3fe4-3076-4404-bda7-0c96dfe70059	INHS Insect Collection 1520075	4	Vial	adult	Male	United States	US	Arkansas	Independence	1996-02-24	HWR-96-36			stream		24 Feb. 1996	AR: Independence Co.: Moorefield Creek at St. Hwy 233 at Moorefield, AR.	HWR 96-36: AR: Independence Co.: Moorefield Creek at St. Hwy 233 at Moorefield, AR., 24 Feb. 1996, H.W. Robison Allocapnia mohri, 4M, Det. R.E. DeWalt 2023 Allocapnia mohri, 4M, Det. B.C. Poulton B.C. Poulton Donation Photographed by: Lily Hart	Miller Creek			Henry W. Robison		Ralph Edward DeWalt	https://orcid.org/0000-0001-9985-9250	2023	ICZN	Animalia	Arthropoda	Insecta	Plecoptera	Animalia | Arthropoda | Insecta | Plecoptera | Arctoperlaria | Nemouroidea | Capniidae | Allocapnia	Nemouroidea	Capniidae		Allocapnia	mohri	Allocapnia mohri Ross & Ricker, 1964	Ross & Ricker, 1964	species			INHS	http://grbio.org/institution/illinois-natural-history-survey
INHS_data	PreservedSpecimen	5a3efc43-cc9c-4570-9d2b-60b07f218576	INHS Insect Collection 1520278	13	Vial	adult	Male	United States	US	Arkansas	Fulton	1996-02-25	HWR-96-59			stream		25 Feb. 1996	Fulton Co.: Wildhorse Creek at St. Hwy 289, ca. 2 mi. N of jct. of St. Hwy 289 and 175, about 2 mi. S of Saddle, AR.	HWR 96-59: Wildhorn Ck. at Hwy 289 Allocapnia mohri, 13M, 8F, Det. R.E. DeWalt 2023 Allocapnia mohri, 13M, 8F, Det. B.C. Poulton B.C. Poulton Donation Photographed by: Lily Hart	Wildhorse Creek			Henry W. Robison		Ralph Edward DeWalt	https://orcid.org/0000-0001-9985-9250	2023	ICZN	Animalia	Arthropoda	Insecta	Plecoptera	Animalia | Arthropoda | Insecta | Plecoptera | Arctoperlaria | Nemouroidea | Capniidae | Allocapnia	Nemouroidea	Capniidae		Allocapnia	mohri	Allocapnia mohri Ross & Ricker, 1964	Ross & Ricker, 1964	species			INHS	http://grbio.org/institution/illinois-natural-history-survey
INHS_data	PreservedSpecimen	800f4a00-fd5b-46a4-8557-d7d9cdb97ccc	INHS Insect Collection 1520278	8	Vial	adult	Female	United States	US	Arkansas	Fulton	1996-02-25	HWR-96-59			stream		25 Feb. 1996	Fulton Co.: Wildhorse Creek at St. Hwy 289, ca. 2 mi. N of jct. of St. Hwy 289 and 175, about 2 mi. S of Saddle, AR.	HWR 96-59: Wildhorn Ck. at Hwy 289 Allocapnia mohri, 13M, 8F, Det. R.E. DeWalt 2023 Allocapnia mohri, 13M, 8F, Det. B.C. Poulton B.C. Poulton Donation Photographed by: Lily Hart	Wildhorse Creek			Henry W. Robison		Ralph Edward DeWalt	https://orcid.org/0000-0001-9985-9250	2023	ICZN	Animalia	Arthropoda	Insecta	Plecoptera	Animalia | Arthropoda | Insecta | Plecoptera | Arctoperlaria | Nemouroidea | Capniidae | Allocapnia	Nemouroidea	Capniidae		Allocapnia	mohri	Allocapnia mohri Ross & Ricker, 1964	Ross & Ricker, 1964	species			INHS	http://grbio.org/institution/illinois-natural-history-survey
INHS_data	PreservedSpecimen	4f5e0363-fb64-43f6-b14f-dfaa68b50799	INHS Insect Collection 1504245	32	Vial	adult	Male	United States	US	Arkansas	Fulton	1996-02-25	HWR-96-60			stream		25 Feb. 1996	Fulton Co.: Flat Creek at St. Hwy 289, ca. 2 mi. S. of Saddle, AR.	HWR 96-60: Flat Branch at Hwy 289 Allocapnia mohri, 32M, 3F, Det. R.E. DeWalt 2023 Allocapnia mohri, 32M, 3F, Det. B.C. Poulton A. sandersoni, 4 males; A. mystica, 2 males; A. mohri, 32 males, 3 females B.C. Poulton Donation Photographed by: Lily Hart split out by RED	Flat Branch			Henry W. Robison		Ralph Edward DeWalt	https://orcid.org/0000-0001-9985-9250	2023	ICZN	Animalia	Arthropoda	Insecta	Plecoptera	Animalia | Arthropoda | Insecta | Plecoptera | Arctoperlaria | Nemouroidea | Capniidae | Allocapnia	Nemouroidea	Capniidae		Allocapnia	mohri	Allocapnia mohri Ross & Ricker, 1964	Ross & Ricker, 1964	species			INHS	http://grbio.org/institution/illinois-natural-history-survey
INHS_data	PreservedSpecimen	335c44d2-8dc9-46d1-a886-874dcc8eb533	INHS Insect Collection 1504245	3	Vial	adult	Female	United States	US	Arkansas	Fulton	1996-02-25	HWR-96-60			stream		25 Feb. 1996	Fulton Co.: Flat Creek at St. Hwy 289, ca. 2 mi. S. of Saddle, AR.	HWR 96-60: Flat Branch at Hwy 289 Allocapnia mohri, 32M, 3F, Det. R.E. DeWalt 2023 Allocapnia mohri, 32M, 3F, Det. B.C. Poulton A. sandersoni, 4 males; A. mystica, 2 males; A. mohri, 32 males, 3 females B.C. Poulton Donation Photographed by: Lily Hart split up by RED	Flat Branch			Henry W. Robison		Ralph Edward DeWalt	https://orcid.org/0000-0001-9985-9250	2023	ICZN	Animalia	Arthropoda	Insecta	Plecoptera	Animalia | Arthropoda | Insecta | Plecoptera | Arctoperlaria | Nemouroidea | Capniidae | Allocapnia	Nemouroidea	Capniidae		Allocapnia	mohri	Allocapnia mohri Ross & Ricker, 1964	Ross & Ricker, 1964	species			INHS	http://grbio.org/institution/illinois-natural-history-survey
INHS_data	PreservedSpecimen	441f758c-35e8-4eec-8fd5-8735986fcf7a	INHS Insect Collection 1504248	2	Vial	adult	Male	United States	US	Arkansas	Fulton	1996				river		1996	at HWY 9	HWR 96-63, Little Strawberry R. at HWY 9 Allocapnia mohri, 2M, 1F, Det. R.E. DeWalt 2023 Allocapnia mohri, 2M, 1F, Det. B.C. Poulton A. mohri, 2 males, 1 female; A. mystica, 1 male B.C. Poulton Donation Photographed by: Lily Hart Split up by RED	Little Strawberry River			Henry W. Robison		Ralph Edward DeWalt	https://orcid.org/0000-0001-9985-9250	2023	ICZN	Animalia	Arthropoda	Insecta	Plecoptera	Animalia | Arthropoda | Insecta | Plecoptera | Arctoperlaria | Nemouroidea | Capniidae | Allocapnia	Nemouroidea	Capniidae		Allocapnia	mohri	Allocapnia mohri Ross & Ricker, 1964	Ross & Ricker, 1964	species			INHS	http://grbio.org/institution/illinois-natural-history-survey
INHS_data	PreservedSpecimen	756c1984-df90-42f2-b83f-854a0364d52d	INHS Insect Collection 1504248	1	Vial	adult	Female	United States	US	Arkansas	Fulton	1996				river		1996	at HWY 9	HWR 96-63, Little Strawberry R. at HWY 9 Allocapnia mohri, 2M, 1F, Det. R.E. DeWalt 2023 Allocapnia mohri, 2M, 1F, Det. B.C. Poulton A. mohri, 2 males, 1 female; A. mystica, 1 male B.C. Poulton Donation Photographed by: Lily Hart Split up by RED	Little Strawberry River			Henry W. Robison		Ralph Edward DeWalt	https://orcid.org/0000-0001-9985-9250	2023	ICZN	Animalia	Arthropoda	Insecta	Plecoptera	Animalia | Arthropoda | Insecta | Plecoptera | Arctoperlaria | Nemouroidea | Capniidae | Allocapnia	Nemouroidea	Capniidae		Allocapnia	mohri	Allocapnia mohri Ross & Ricker, 1964	Ross & Ricker, 1964	species			INHS	http://grbio.org/institution/illinois-natural-history-survey
INHS_data	PreservedSpecimen	edaa1aec-620a-439e-bf75-910c592fe8ed	INHS Insect Collection 1520263	1	Vial	adult	Female	United States	US	Arkansas	Fulton	1996-02-25	HWR-96-64			river		25 Feb. 1996	Fulton Co.: Strawberry River at St. Hwy 9, N. of Union, AR.	HWR 96-64: Strawberry R., at Hwy 9 Allocapnia mohri, 1M, Det. R.E. DeWalt 2023 Allocapnia mohri, 1M, Det. B.C. Poulton B.C. Poulton Donation Photographed by: Lily Hart	Strawberry River			Henry W. Robison		Ralph Edward DeWalt	https://orcid.org/0000-0001-9985-9250	2023	ICZN	Animalia	Arthropoda	Insecta	Plecoptera	Animalia | Arthropoda | Insecta | Plecoptera | Arctoperlaria | Nemouroidea | Capniidae | Allocapnia	Nemouroidea	Capniidae		Allocapnia	mohri	Allocapnia mohri Ross & Ricker, 1964	Ross & Ricker, 1964	species			INHS	http://grbio.org/institution/illinois-natural-history-survey
INHS_data	PreservedSpecimen	b061e8c7-509d-47a1-ba4a-2f644613d4dc	INHS Insect Collection 1504252	3	Vial	adult	Female	United States	US	Arkansas	Independence	1996-02-25	HWR-96-68			stream		25 Feb. 1996	AR: Independence Co.: Miller Creek at U.S. Hwy 167 in Batesville, AR just E of confluence with Polk Bayou	HWR 96-68: Mill Cr. at Hwy 67, Batesville Allocapnia mohri, 3M, 3F, Det. R.E. DeWalt 2023 Allocapnia mohri, 3M, 3F, Det. B.C. Poulton A. mohri, 3 males, 3 females; A. rickeri, 18 males, 1 female; B.C. Poulton Donation Photographed by: Lily Hart	Miller Creek			Henry W. Robison		Ralph Edward DeWalt	https://orcid.org/0000-0001-9985-9250	2023	ICZN	Animalia	Arthropoda	Insecta	Plecoptera	Animalia | Arthropoda | Insecta | Plecoptera | Arctoperlaria | Nemouroidea | Capniidae | Allocapnia	Nemouroidea	Capniidae		Allocapnia	mohri	Allocapnia mohri Ross & Ricker, 1964	Ross & Ricker, 1964	species			INHS	http://grbio.org/institution/illinois-natural-history-survey
INHS_data	PreservedSpecimen	20b1acaa-7ba1-437d-906b-71a929f67917	INHS Insect Collection 1504252	3	Vial	adult	Male	United States	US	Arkansas	Independence	1996-02-25	HWR-96-68			stream		25 Feb. 1996	AR: Independence Co.: Miller Creek at U.S. Hwy 167 in Batesville, AR just E of confluence with Polk Bayou	HWR 96-68: Mill Cr. at Hwy 67, Batesville Allocapnia mohri, 3M, 3F, Det. R.E. DeWalt 2023 Allocapnia mohri, 3M, 3F, Det. B.C. Poulton A. mohri, 3 males, 3 females; A. rickeri, 18 males, 1 female; B.C. Poulton Donation Photographed by: Lily Hart Split up by RED	Miller Creek			Henry W. Robison		Ralph Edward DeWalt	https://orcid.org/0000-0001-9985-9250	2023	ICZN	Animalia	Arthropoda	Insecta	Plecoptera	Animalia | Arthropoda | Insecta | Plecoptera | Arctoperlaria | Nemouroidea | Capniidae | Allocapnia	Nemouroidea	Capniidae		Allocapnia	mohri	Allocapnia mohri Ross & Ricker, 1964	Ross & Ricker, 1964	species			INHS	http://grbio.org/institution/illinois-natural-history-survey
INHS_data	PreservedSpecimen	f2c23255-32bc-4172-91bd-2c9fd43e6f0f	INHS Insect Collection 1520268	4	Vial	adult	Male	United States	US	Arkansas	Independence	1996-02-25	HWR-96-69			stream		25 Feb. 1996	Independence Co.: Powers Creek at U.S. Hwy 167 just north of Huff, AR, ca. 4.5 mi. N. of Pleasant Plains, AR	HWR 96-69: Powers Ck., at Hwy 67 Allocapnia mohri, 4M, 5F, Det. R.E. DeWalt 2023 Allocapnia mohri, 4M, 5F, Det. R.E. DeWalt 2023 B.C. Poulton Donation Photographed by: Lily Hart	Powers Creek			Henry W. Robison		Ralph Edward DeWalt	https://orcid.org/0000-0001-9985-9250	2023	ICZN	Animalia	Arthropoda	Insecta	Plecoptera	Animalia | Arthropoda | Insecta | Plecoptera | Arctoperlaria | Nemouroidea | Capniidae | Allocapnia	Nemouroidea	Capniidae		Allocapnia	mohri	Allocapnia mohri Ross & Ricker, 1964	Ross & Ricker, 1964	species			INHS	http://grbio.org/institution/illinois-natural-history-survey
INHS_data	PreservedSpecimen	56c373bf-863f-47e8-9c24-538725e0dc8e	INHS Insect Collection 1520268	5	Vial	adult	Female	United States	US	Arkansas	Independence	1996-02-25	HWR-96-69			stream		25 Feb. 1996	Independence Co.: Powers Creek at U.S. Hwy 167 just north of Huff, AR, ca. 4.5 mi. N. of Pleasant Plains, AR	HWR 96-69: Powers Ck., at Hwy 67 Allocapnia mohri, 4M, 5F, Det. R.E. DeWalt 2023 Allocapnia mohri, 4M, 5F, Det. R.E. DeWalt 2023 B.C. Poulton Donation Photographed by: Lily Hart	Powers Creek			Henry W. Robison		Ralph Edward DeWalt	https://orcid.org/0000-0001-9985-9250	2023	ICZN	Animalia	Arthropoda	Insecta	Plecoptera	Animalia | Arthropoda | Insecta | Plecoptera | Arctoperlaria | Nemouroidea | Capniidae | Allocapnia	Nemouroidea	Capniidae		Allocapnia	mohri	Allocapnia mohri Ross & Ricker, 1964	Ross & Ricker, 1964	species			INHS	http://grbio.org/institution/illinois-natural-history-survey
INHS_data	PreservedSpecimen	d506c7df-d802-49dd-8b59-5d803a85c289	INHS Insect Collection 1504255	1	Vial	adult	Female	United States	US	Arkansas	White	1996-02-25	HWR-96-70			stream		25 Feb. 1996	White Co.: Glaise Creek at St. Hwy 367, at Russell, AR	HWR 96-70: Glaise Ck., at Hwy 367, at Russell, AR Allocapnia mohri, 1F, Det. R.E. DeWalt Allocapnia mohri, 1F, Det. B.C. Poulton T. metequi, 1 male; T. maura, 1 male, 1 female; A. mohri, 1 female; B.C. Poulton Donation Photographed by: Lily Hart split up by RED	Glaise Creek			Henry W. Robison		Ralph Edward DeWalt	https://orcid.org/0000-0001-9985-9250	2023	ICZN	Animalia	Arthropoda	Insecta	Plecoptera	Animalia | Arthropoda | Insecta | Plecoptera | Arctoperlaria | Nemouroidea | Capniidae | Allocapnia	Nemouroidea	Capniidae		Allocapnia	mohri	Allocapnia mohri Ross & Ricker, 1964	Ross & Ricker, 1964	species			INHS	http://grbio.org/institution/illinois-natural-history-survey
[truncated: 3,071 more rows]
[truncated: 27 more columns]
